# Supplementary material for: Characterization of Cronobacter spp. isolated from food products in Poland and comparative genomic analysis of Cronobacter sakazakii isolate MK_10 and a clinical strain associated with a fatal neonatal infection
Source: Front Microbiol. 2025 Dec 19;16:1713963. doi: 10.3389/fmicb.2025.1713963 (PMC12757443; doi:10.3389/fmicb.2025.1713963)
Supplement: Supplementary file 1 [file Table_1.xlsx]

## Sheet: MK_10-specific genes
locus_tag	sequence_id	type	start	stop	strand	gene	product	dbxrefs
KODCJN_00040	contig_1	cds	38996	39430	+	tai4	Type VI secretion system amidase immunity protein Tai4	COG:COG6045, COG:U, RefSeq:WP_076728060.1, SO:0001217, UniParc:UPI000978687A, UniRef:UniRef100_A0AAN5X3B7, UniRef:UniRef50_K8ABI4, UniRef:UniRef90_A0AAN5X3B7
KODCJN_00063	contig_1	cds	67722	68795	+		hypothetical protein	RefSeq:WP_104678731.1, SO:0001217, UniParc:UPI000CF0AAFC, UniRef:UniRef100_A0AAN5WZ78, UniRef:UniRef50_C9Y452, UniRef:UniRef90_A0A423XQ85
KODCJN_00064	contig_1	cds	68906	69403	+		Glycosyltransferase family 1 protein	RefSeq:WP_029039686.1, SO:0001217, UniParc:UPI00048F1544, UniRef:UniRef100_A0AAN5X028, UniRef:UniRef50_A0AAN5X028, UniRef:UniRef90_A0AAN5X028
KODCJN_00065	contig_1	cds	70258	70728	+		hypothetical protein	RefSeq:WP_104678732.1, SO:0001217, UniParc:UPI000CF0A986, UniRef:UniRef100_A0AAN5X2H3, UniRef:UniRef50_A0A2T7AUS5, UniRef:UniRef90_A0AAN5X2H3
KODCJN_00071	contig_1	cds	79557	80348	+		hypothetical protein	RefSeq:WP_076727993.1, SO:0001217, UniParc:UPI000978556D, UniRef:UniRef100_A0AAN5X4J2, UniRef:UniRef50_A0A2T7AM18, UniRef:UniRef90_A0A2T7AM18
KODCJN_00072	contig_1	cds	80714	81232	+		hypothetical protein	RefSeq:WP_076727989.1, SO:0001217, UniParc:UPI0009775890, UniRef:UniRef100_A0AAN5X230, UniRef:UniRef50_A0AAC9EVK1, UniRef:UniRef90_A0AAN5X230
KODCJN_00073	contig_1	cds	81417	81959	+		hypothetical protein	RefSeq:WP_076727984.1, SO:0001217, UniParc:UPI000977184D, UniRef:UniRef100_UPI000977184D, UniRef:UniRef50_A0A7H0M7U8, UniRef:UniRef90_A0AA45BZ54
KODCJN_00075	contig_1	cds	83647	83784	+		hypothetical protein
KODCJN_00076	contig_1	cds	83981	84349	+		hypothetical protein	RefSeq:WP_015387104.1, SO:0001217, UniParc:UPI0002B26F75, UniRef:UniRef100_UPI0002B26F75, UniRef:UniRef50_A0A370V6P8, UniRef:UniRef90_A0A2T7AUD5
KODCJN_00077	contig_1	cds	84457	85425	+		RHS repeat domain-containing protein	SO:0001217, UniRef:UniRef50_UPI003857C895, UniRef:UniRef90_UPI003857C895
KODCJN_00080	contig_1	cds	86880	87170	+		immunity 22 family protein	RefSeq:WP_239982495.1, SO:0001217, UniParc:UPI001EFE7EF3, UniRef:UniRef100_UPI001EFE7EF3, UniRef:UniRef50_UPI002234D59B, UniRef:UniRef90_UPI002894B0A2
KODCJN_00100	contig_1	cds	108698	108937	+		hypothetical protein	RefSeq:WP_007853635.1, SO:0001217, UniParc:UPI00029C2C0E, UniRef:UniRef100_A0A2S9UCM2, UniRef:UniRef50_A0A2S9UCM2, UniRef:UniRef90_A0A2S9UCM2
KODCJN_00101	contig_1	cds	108941	109315	+	vapC	Ribonuclease VapC	COG:COG1487, COG:V, RefSeq:WP_007853639.1, SO:0001217, UniParc:UPI00029BA577, UniRef:UniRef100_A0A2S9UCH8, UniRef:UniRef50_A0A087FN33, UniRef:UniRef90_A0A2S9UCH8
KODCJN_00203	contig_1	cds	227256	227372	+		hypothetical protein
KODCJN_00308	contig_1	cds	335661	336896	+		site-specific integrase	RefSeq:WP_104678557.1, SO:0001217, UniParc:UPI000CF18DCD, UniRef:UniRef100_UPI000CF18DCD, UniRef:UniRef50_A0AAQ1Q8E0, UniRef:UniRef90_UPI000CF18DCD
KODCJN_00309	contig_1	cds	337380	337661	+		hypothetical protein	RefSeq:WP_104678559.1, SO:0001217, UniParc:UPI000CF072F3, UniRef:UniRef100_UPI000CF072F3, UniRef:UniRef50_A0AAQ1TA89, UniRef:UniRef90_UPI000CF072F3
KODCJN_00310	contig_1	cds	337990	339330	+	vapE	VapE domain-containing protein	SO:0001217, UniRef:UniRef50_UPI0031E645DC
KODCJN_00311	contig_1	cds	339340	339561	+		hypothetical protein	RefSeq:WP_104678560.1, SO:0001217, UniParc:UPI000CF0BFB2, UniRef:UniRef100_UPI000CF0BFB2, UniRef:UniRef50_A0AAW6NP38, UniRef:UniRef90_UPI000CF0BFB2
KODCJN_00312	contig_1	cds	340292	341170	+		Phage major capsid protein	RefSeq:WP_104678561.1, SO:0001217, UniParc:UPI000CF0A105, UniRef:UniRef100_UPI000CF0A105, UniRef:UniRef50_A0A318PFH2, UniRef:UniRef90_UPI00139B3DF2
KODCJN_00313	contig_1	cds	341173	341511	+		hypothetical protein	RefSeq:WP_104678562.1, SO:0001217, UniParc:UPI000CF0D206, UniRef:UniRef100_UPI000CF0D206, UniRef:UniRef50_A0A318P3H5, UniRef:UniRef90_UPI000CF0D206
KODCJN_00314	contig_1	cds	341498	341662	+	copG	Ribbon-helix-helix protein, CopG family	RefSeq:WP_171965093.1, SO:0001217, UniParc:UPI0015C563B6, UniRef:UniRef100_UPI0015C563B6, UniRef:UniRef50_A0AAQ1Q7H5, UniRef:UniRef90_UPI0015C563B6
KODCJN_00315	contig_1	cds	341832	342077	+		hypothetical protein	RefSeq:WP_239982505.1, SO:0001217, UniParc:UPI001EFC620D, UniRef:UniRef100_UPI001EFC620D, UniRef:UniRef50_UPI001EFC620D, UniRef:UniRef90_UPI001EFC620D
KODCJN_00316	contig_1	cds	342163	342366	+		hypothetical protein	RefSeq:WP_104678563.1, SO:0001217, UniParc:UPI000CF19F4B, UniRef:UniRef100_UPI000CF19F4B, UniRef:UniRef50_A0AAQ1Q8N2, UniRef:UniRef90_UPI000CF19F4B
KODCJN_00432	contig_1	cds	458153	458809	-		DUF4926 domain-containing protein	RefSeq:WP_076727780.1, SO:0001217, UniParc:UPI0009764429, UniRef:UniRef100_A0AAN5X1B0, UniRef:UniRef50_A0A377V713, UniRef:UniRef90_A0A7V7RD46
KODCJN_00433	contig_1	cds	458820	459935	-		DUF6883 domain-containing protein	RefSeq:WP_104678578.1, SO:0001217, UniParc:UPI000CF0E500, UniRef:UniRef100_UPI000CF0E500, UniRef:UniRef50_H5V5P2, UniRef:UniRef90_H5V5P2
KODCJN_00453	contig_1	cds	479090	479740	+		DUF1120 domain-containing protein	RefSeq:WP_104678583.1, SO:0001217, UniParc:UPI000CF051F4, UniRef:UniRef100_A0AAN6AXC3, UniRef:UniRef50_A7MQF2, UniRef:UniRef90_A0AAN6AXC3
KODCJN_00505	contig_1	cds	536451	537113	+		DUF2589 domain-containing protein	RefSeq:WP_076727628.1, SO:0001217, UniParc:UPI000975FB26, UniRef:UniRef100_A0AAN5X2M9, UniRef:UniRef50_A0A085G3I3, UniRef:UniRef90_A0A1I7C670
KODCJN_00506	contig_1	cds	537163	537873	+		DUF2589 domain-containing protein	RefSeq:WP_015387051.1, SO:0001217, UniParc:UPI0002B282D8, UniRef:UniRef100_A0AAN5X1L0, UniRef:UniRef50_C6DKJ9, UniRef:UniRef90_A0AAC8VML2
KODCJN_00507	contig_1	cds	537866	538318	+		Lysozyme	RefSeq:WP_007850548.1, SO:0001217, UniParc:UPI00029BF53A, UniRef:UniRef100_A0AAN5X3L7, UniRef:UniRef50_A0A6J5LWG2, UniRef:UniRef90_C9XUR2
KODCJN_00508	contig_1	cds	538342	538824	+		Ribonuclease	RefSeq:WP_069681740.1, SO:0001217, UniParc:UPI00084E1FAA, UniRef:UniRef100_A0AAN5X2E7, UniRef:UniRef50_A0A1G4YUY0, UniRef:UniRef90_V5U495
KODCJN_00509	contig_1	cds	538878	539297	+		Holin	RefSeq:WP_015387049.1, SO:0001217, UniParc:UPI0002B288A4, UniRef:UniRef100_A0AA44Z8W2, UniRef:UniRef50_V5U350, UniRef:UniRef90_V5U350
KODCJN_00510	contig_1	cds	539297	539677	+		hypothetical protein	RefSeq:WP_076727631.1, SO:0001217, UniParc:UPI00097734C3, UniRef:UniRef100_A0AAN5X2T8, UniRef:UniRef50_V5U4N6, UniRef:UniRef90_V5U4N6
KODCJN_00511	contig_1	cds	539835	540353	+		Bacterial CdiA-CT RNAse A domain-containing protein	RefSeq:WP_069681742.1, SO:0001217, UniParc:UPI00084E2A5C, UniRef:UniRef100_UPI000A10B462, UniRef:UniRef50_V5U561, UniRef:UniRef90_V5U561
KODCJN_00512	contig_1	cds	540438	541040	-	yhjB	Putative HTH-type transcriptional regulator yhjB	RefSeq:WP_104678591.1, SO:0001217, UniParc:UPI000CF154D8, UniRef:UniRef100_A0AAN6AWM7, UniRef:UniRef50_C9XUR7, UniRef:UniRef90_C9XUR7
KODCJN_00516	contig_1	cds	543515	544780	+	intB	Putative protein IntB	GO:0003677, GO:0005829, GO:0006310, GO:0015074, GO:0044826, GO:0046718, GO:0075713, RefSeq:WP_069681745.1, SO:0001217, UniParc:UPI00084E2A65, UniRef:UniRef100_UPI00084E2A65, UniRef:UniRef50_P39347, UniRef:UniRef90_P39347
KODCJN_00517	contig_1	cds	544996	545871	+		phosphorothioated DNA-binding restriction endonuclease	GO:0009307, GO:0015666, KEGG:K07454, RefSeq:WP_104678592.1, SO:0001217, UniParc:UPI000CF19258, UniRef:UniRef100_UPI000CF19258, UniRef:UniRef50_A0A140NMQ2, UniRef:UniRef90_E0J2E4
KODCJN_00518	contig_1	cds	546168	546914	-		5'-nucleotidase	SO:0001217, UniRef:UniRef50_A0AAI9KU30, UniRef:UniRef90_A0AAE9RLD8
KODCJN_00519	contig_1	cds	547009	547935	-		HNH endonuclease	RefSeq:WP_074465759.1, SO:0001217, UniParc:UPI0009422548, UniRef:UniRef100_UPI0009422548, UniRef:UniRef50_A0A848MNL6, UniRef:UniRef90_UPI0009422548
KODCJN_00520	contig_1	cds	547925	549616	-		AAA family ATPase	RefSeq:WP_069681747.1, SO:0001217, UniParc:UPI00084E1975, UniRef:UniRef100_UPI00084E1975, UniRef:UniRef50_A0A1I6ZK99, UniRef:UniRef90_A0A5D4Y7B0
KODCJN_00521	contig_1	cds	549613	550782	-		restriction endonuclease subunit S	SO:0001217, UniRef:UniRef50_U7NLL1, UniRef:UniRef90_UPI002FDF71BA
KODCJN_00522	contig_1	cds	550791	552425	-		site-specific DNA-methyltransferase (adenine-specific)	EC:2.1.1.72, KEGG:K03427, RefSeq:WP_069681749.1, SO:0001217, UniParc:UPI00084E2452, UniRef:UniRef100_UPI00084E2452, UniRef:UniRef50_Q0VNH0, UniRef:UniRef90_A0A4C6ZIH6
KODCJN_00523	contig_1	cds	552486	555899	-		type I site-specific deoxyribonuclease	EC:3.1.21.3, KEGG:K01153, RefSeq:WP_069681750.1, SO:0001217, UniParc:UPI00084E2C65, UniRef:UniRef100_UPI00084E2C65, UniRef:UniRef50_C7BNG9, UniRef:UniRef90_A0A1D7PD91
KODCJN_00524	contig_1	cds	556590	557210	-		Inovirus Gp2 family protein	RefSeq:WP_069681751.1, SO:0001217, UniParc:UPI00084E2A94, UniRef:UniRef100_UPI00084E2A94, UniRef:UniRef50_Q663Z9, UniRef:UniRef90_A0A806X2J1
KODCJN_00525	contig_1	cds	557929	558138	-	alpA	Phage transcriptional regulator, AlpA	RefSeq:WP_069681752.1, SO:0001217, UniParc:UPI00084E20B1, UniRef:UniRef100_UPI00084E20B1, UniRef:UniRef50_Q6D381, UniRef:UniRef90_A0A806X1T0
KODCJN_00526	contig_1	cds	558708	559538	+		hypothetical protein	RefSeq:WP_069681753.1, SO:0001217, UniParc:UPI00084E15B4, UniRef:UniRef100_UPI00084E15B4, UniRef:UniRef50_A0A806X8X2, UniRef:UniRef90_UPI000CFAA81D
KODCJN_00527	contig_1	cds	559608	560489	+		GTPase family protein	RefSeq:WP_237723033.1, SO:0001217, UniParc:UPI000B0999B7, UniRef:UniRef100_UPI000B0999B7, UniRef:UniRef50_A0A0A8VMD7, UniRef:UniRef90_UPI000B0999B7
KODCJN_00528	contig_1	cds	560797	561348	+		NfeD-like C-terminal domain-containing protein	RefSeq:WP_104678593.1, SO:0001217, UniParc:UPI000CF10530, UniRef:UniRef100_UPI000CF10530, UniRef:UniRef50_S3IJ44, UniRef:UniRef90_A0A806X2D0
KODCJN_00529	contig_1	cds	561354	561980	+		DUF2987 domain-containing protein	RefSeq:WP_069681784.1, SO:0001217, UniParc:UPI00084E1248, UniRef:UniRef100_UPI00084E1248, UniRef:UniRef50_A0A380PXF4, UniRef:UniRef90_A0A806XGB5
KODCJN_00530	contig_1	cds	562189	563010	+		DUF932 domain-containing protein	RefSeq:WP_069681755.1, SO:0001217, UniParc:UPI00084E1E9A, UniRef:UniRef100_UPI00084E1E9A, UniRef:UniRef50_Q8GA18, UniRef:UniRef90_UPI002540F0BC
KODCJN_00531	contig_1	cds	563090	563563	+		antirestriction protein	RefSeq:WP_069681756.1, SO:0001217, UniParc:UPI00084E14AF, UniRef:UniRef100_UPI00084E14AF, UniRef:UniRef50_A0A097QYR1, UniRef:UniRef90_UPI002FD04C16
KODCJN_00532	contig_1	cds	564330	564980	-		DNA lyase	RefSeq:WP_069681757.1, SO:0001217, UniParc:UPI00084E3267, UniRef:UniRef100_UPI00084E3267, UniRef:UniRef50_A0A239S6J9, UniRef:UniRef90_A0A9X8P4S6
KODCJN_00533	contig_1	cds	564977	565600	-		7-cyano-7-deazaguanine synthase	EC:6.3.4.20, KEGG:K06920, RefSeq:WP_237424379.1, SO:0001217, UniParc:UPI000B06764C, UniRef:UniRef100_UPI000B06764C, UniRef:UniRef50_A0A0T5P4H7, UniRef:UniRef90_A0A9X8JLP1
KODCJN_00534	contig_1	cds	565597	566925	-		Sugar kinase	RefSeq:WP_069681758.1, SO:0001217, UniParc:UPI00084E29D4, UniRef:UniRef100_UPI00084E29D4, UniRef:UniRef50_V4QJE1, UniRef:UniRef90_A0A9X8P4W7
KODCJN_00535	contig_1	cds	567829	567978	-		hypothetical protein
KODCJN_00536	contig_1	cds	568619	568807	-	marR	MarR family transcriptional regulator	RefSeq:WP_044594916.1, SO:0001217, UniParc:UPI0002EF04DD, UniRef:UniRef100_A0AAN5X3J4, UniRef:UniRef50_A0AAN5X3J4, UniRef:UniRef90_A0AAN5X3J4
KODCJN_00554	contig_1	cds	587578	588129	+		Type IV secretion protein Rhs	SO:0001217, UniRef:UniRef50_A0A380AK41, UniRef:UniRef90_A0AAN5X1Q3
KODCJN_00607	contig_1	cds	643922	646201	+		Glycosyl transferase family 2	RefSeq:WP_076728369.1, SO:0001217, UniParc:UPI00097812C7, UniRef:UniRef100_UPI00097812C7, UniRef:UniRef50_A0AAI9EQN3, UniRef:UniRef90_A0AA44Z7N6
KODCJN_00608	contig_1	cds	646198	647364	+		DUF6270 domain-containing protein	RefSeq:WP_104678728.1, SO:0001217, UniParc:UPI000CF1C6C8, UniRef:UniRef100_UPI000CF1C6C8, UniRef:UniRef50_A0AA44Z7N3, UniRef:UniRef90_A0AA44Z7N3
KODCJN_00621	contig_1	cds	661412	661708	+		Two-component response regulator	SO:0001217, UniRef:UniRef50_A0A376TMZ0
KODCJN_00626	contig_1	sorf	666877	666945	+		thr operon leader peptide	RefSeq:WP_071601047.1, SO:0001217, UniParc:UPI0008FBCA4C, UniRef:UniRef100_A0A2S9UEH3, UniRef:UniRef50_A0A2S9UEH3, UniRef:UniRef90_A0A2S9UEH3
KODCJN_00833	contig_1	cds	899497	900483	-		Fimbrial protein	RefSeq:WP_076727258.1, SO:0001217, UniParc:UPI000977FEE4, UniRef:UniRef100_A0AAN5X095, UniRef:UniRef50_A0A7V7URK2, UniRef:UniRef90_A0A7V7URK2
KODCJN_00848	contig_1	cds	916528	916731	-		hypothetical protein	RefSeq:WP_012542743.1, SO:0001217, UniParc:UPI00018147F2, UniRef:UniRef100_A0A6B8MTC5, UniRef:UniRef50_A0A2N4YS95, UniRef:UniRef90_A0A2N4YS95
KODCJN_00849	contig_1	cds	916728	916904	-		hypothetical protein	RefSeq:WP_012967825.1, SO:0001217, UniParc:UPI0001BDD6D5, UniRef:UniRef100_UPI0001BDD6D5, UniRef:UniRef50_B5XQB3, UniRef:UniRef90_B5XQB3
KODCJN_00850	contig_1	cds	916905	917240	-		hypothetical protein	RefSeq:WP_041165403.1, SO:0001217, UniParc:UPI000504246A, UniRef:UniRef100_A0A2N4YSA3, UniRef:UniRef50_B5Y174, UniRef:UniRef90_B5Y174
KODCJN_00851	contig_1	cds	917233	917754	-		Rha family transcriptional regulator	RefSeq:WP_064179970.1, SO:0001217, UniParc:UPI0007CCABAB, UniRef:UniRef100_A0A2N5AEV7, UniRef:UniRef50_A0A8B4TVA8, UniRef:UniRef90_A0A6P1USH4
KODCJN_00852	contig_1	cds	917937	918134	-		Transcriptional regulator	SO:0001217, UniParc:UPI00043104A9, UniRef:UniRef100_A0A855EW87, UniRef:UniRef50_A0A855EW87, UniRef:UniRef90_A0A855EW87
KODCJN_00853	contig_1	cds	919442	919732	+		HEAT repeat domain-containing protein	RefSeq:WP_032453058.1, SO:0001217, UniParc:UPI00043369B9, UniRef:UniRef100_A0A855EX49, UniRef:UniRef50_A0A2W0G4J0, UniRef:UniRef90_A0A2W0G4J0
KODCJN_00855	contig_1	cds	920931	921965	-		hypothetical protein	RefSeq:WP_032414561.1, SO:0001217, UniParc:UPI0004350D14, UniRef:UniRef100_UPI003008C3EC, UniRef:UniRef50_UPI0007CD0C97, UniRef:UniRef90_UPI0028F8AF53
KODCJN_00856	contig_1	cds	922111	923313	-	xerD	Integrase	COG:COG4974, COG:L, RefSeq:WP_104678108.1, SO:0001217, UniParc:UPI000CF02522, UniRef:UniRef100_UPI000CF02522, UniRef:UniRef50_A0A0J1MS28, UniRef:UniRef90_A0A7H5A496
KODCJN_00857	contig_1	cds	924195	924872	+		DUF551 domain-containing protein	RefSeq:WP_063265061.1, SO:0001217, UniParc:UPI0007AB3CFA, UniRef:UniRef100_A0AAN5X738, UniRef:UniRef50_A0A9X5IMP1, UniRef:UniRef90_A0AAN5X738
KODCJN_00858	contig_1	cds	924924	925133	-		Secreted protein	SO:0001217, UniParc:UPI0007AB880D, UniRef:UniRef100_A0AAN5X4X4, UniRef:UniRef50_A0AAN5X4X4, UniRef:UniRef90_A0AAN5X4X4
KODCJN_00859	contig_1	cds	925287	926105	+		tRNA_anti-like	SO:0001217, UniRef:UniRef50_A0A348DIK7, UniRef:UniRef90_A0AAN5X5Y2
KODCJN_00860	contig_1	cds	926391	926600	-		hypothetical protein
KODCJN_00861	contig_1	cds	926661	927077	-		peptidoglycan-binding protein	SO:0001217, UniRef:UniRef50_UPI001EF81D19, UniRef:UniRef90_UPI001F41487D
KODCJN_00862	contig_1	cds	927882	927980	+		hypothetical protein
KODCJN_00882	contig_1	cds	943989	944966	-		HNH endonuclease	KEGG:K07454, RefSeq:WP_087600764.1, SO:0001217, UniParc:UPI000B3DA396, UniRef:UniRef100_A0AAN6AYY6, UniRef:UniRef50_W7P7I1, UniRef:UniRef90_A0A423Y438
KODCJN_00889	contig_1	cds	954345	955166	-		Xylose isomerase-like TIM barrel domain-containing protein	COG:COG4130, COG:G, RefSeq:WP_014729497.1, SO:0001217, UniParc:UPI00025F6635, UniRef:UniRef100_A0AAN5X908, UniRef:UniRef50_A0A486Q873, UniRef:UniRef90_C9XWX6
KODCJN_00890	contig_1	cds	955523	957028	+	adhE	CoA-acylating methylmalonate-semialdehyde dehydrogenase	COG:COG1012, COG:I, RefSeq:WP_076728567.1, SO:0001217, UniParc:UPI0009783065, UniRef:UniRef100_A0AAN5X754, UniRef:UniRef50_A0A238KT63, UniRef:UniRef90_A0A285AWX9
KODCJN_00891	contig_1	cds	957047	957856	+	iolB	5-deoxy-glucuronate isomerase	COG:COG3718, COG:G, EC:5.3.1.30, GO:0016861, GO:0019310, KEGG:K03337, RefSeq:WP_032989095.1, SO:0001217, UniParc:UPI0004A8D7E1, UniRef:UniRef100_A0AA44Z9F4, UniRef:UniRef50_A0A3G2ID12, UniRef:UniRef90_C9XWX8
KODCJN_00892	contig_1	cds	957916	958770	-	rpiR	putative transcriptional regulator of the myo-inositol catabolic operon	COG:COG1737, COG:K, RefSeq:WP_007847747.1, SO:0001217, UniParc:UPI00025F6632, UniRef:UniRef100_A0A2S9UIW9, UniRef:UniRef50_R8AVM9, UniRef:UniRef90_K8A450
KODCJN_00893	contig_1	cds	958917	960830	-	iolC	5-dehydro-2-deoxygluconokinase	COG:COG3892, COG:G, EC:2.7.1.92, KEGG:K03338, RefSeq:WP_076728565.1, SO:0001217, UniParc:UPI0009774E98, UniRef:UniRef100_A0AAN5X821, UniRef:UniRef50_A0A2J5QAT8, UniRef:UniRef90_C9XWY0
KODCJN_00894	contig_1	cds	961323	963263	+	iolD	3D-(3,5/4)-trihydroxycyclohexane-1,2-dione acylhydrolase (decyclizing)	COG:COG3962, COG:G, EC:3.7.1.22, GO:0016823, GO:0019310, GO:0030976, KEGG:K03336, RefSeq:WP_029039058.1, SO:0001217, UniParc:UPI00039A4FD3, UniRef:UniRef100_A0A2S9UIT0, UniRef:UniRef50_Q898E8, UniRef:UniRef90_C9XWY2
KODCJN_00895	contig_1	cds	963320	964333	+	mviM	Inositol 2-dehydrogenase	COG:COG0673, COG:R, RefSeq:WP_014729493.1, SO:0001217, UniParc:UPI00025F662E, UniRef:UniRef100_A0AAN6AXT0, UniRef:UniRef50_P26935, UniRef:UniRef90_K8AJG2
KODCJN_00896	contig_1	cds	964369	965253	+	ycjR	Glyceraldehyde-3-phosphate ketol-isomerase	COG:COG1082, COG:G, KEGG:K06605, RefSeq:WP_038881402.1, SO:0001217, UniParc:UPI0003A64B24, UniRef:UniRef100_A0AA44Z8Y9, UniRef:UniRef50_R8VUS9, UniRef:UniRef90_K8A3F3
KODCJN_00897	contig_1	cds	965283	966182	+	iolE	myo-inosose-2 dehydratase	COG:COG1082, COG:G, EC:4.2.1.44, GO:0019310, GO:0050114, KEGG:K03335, RefSeq:WP_007887815.1, SO:0001217, UniParc:UPI00029B9FC6, UniRef:UniRef100_A0A2S9UJ00, UniRef:UniRef50_Q0TUZ0, UniRef:UniRef90_K8A447
KODCJN_00898	contig_1	cds	966613	968118	+	iolT	Major myo-inositol transporter iolT	COG:COG2814, COG:G, RefSeq:WP_015386966.1, SO:0001217, UniParc:UPI0002B27E7E, UniRef:UniRef100_A0AA45C125, UniRef:UniRef50_A0A1H9U5Y9, UniRef:UniRef90_C9XWY6
KODCJN_00900	contig_1	cds	970579	971601	+		hypothetical protein	RefSeq:WP_007887809.1, SO:0001217, UniParc:UPI00029C79E8, UniRef:UniRef100_A0A7V7RCX5, UniRef:UniRef50_A0A7V7RCX5, UniRef:UniRef90_A0A7V7RCX5
KODCJN_00904	contig_1	cds	974592	975110	+		Type IV secretion protein Rhs	RefSeq:WP_076729038.1, SO:0001217, UniParc:UPI0009766AB1, UniRef:UniRef100_A0AAN5X764, UniRef:UniRef50_V5U291, UniRef:UniRef90_V5U291
KODCJN_00905	contig_1	cds	975079	975417	+		PKD domain-containing protein	RefSeq:WP_225805808.1, SO:0001217, UniParc:UPI000AC7F3D0, UniRef:UniRef100_UPI000AC7F3D0, UniRef:UniRef50_V5U2X8, UniRef:UniRef90_V5U2X8
KODCJN_01039	contig_1	cds	1121194	1122240	+		DUF3380 domain-containing protein	RefSeq:WP_029464039.1, SO:0001217, UniParc:UPI000495E500, UniRef:UniRef100_A0AA45BZP4, UniRef:UniRef50_A0AA45BZP4, UniRef:UniRef90_A0AA45BZP4
KODCJN_01040	contig_1	cds	1122240	1122848	+		SH3 domain-containing protein	RefSeq:WP_015386946.1, SO:0001217, UniParc:UPI0002B29021, UniRef:UniRef100_UPI0002B29021, UniRef:UniRef50_A0A807LHV7, UniRef:UniRef90_A0AAN6AZ52
KODCJN_01042	contig_1	cds	1123693	1123848	-		hypothetical protein	SO:0001217, UniRef:UniRef50_A7MFL8, UniRef:UniRef90_A7MFL8
KODCJN_01110	contig_1	cds	1198352	1199038	-		DUF4336 domain-containing protein	RefSeq:WP_076728426.1, SO:0001217, UniParc:UPI000977870A, UniRef:UniRef100_A0AAN6AY62, UniRef:UniRef50_A0A330GA97, UniRef:UniRef90_A0A7V7US07
KODCJN_01111	contig_1	cds	1199270	1199998	-	fabG	putative oxidoreductase ykvO	COG:COG1028, COG:I, RefSeq:WP_076728428.1, SO:0001217, UniParc:UPI000976EC02, UniRef:UniRef100_A0AAN6AYS5, UniRef:UniRef50_A0A7R9JC29, UniRef:UniRef90_C9XYJ1
KODCJN_01112	contig_1	cds	1200099	1200482	+	hxlR	HTH hxlR-type domain-containing protein	COG:COG1733, COG:K, RefSeq:WP_076728431.1, SO:0001217, UniParc:UPI000975F498, UniRef:UniRef100_A0AAN5X5C0, UniRef:UniRef50_V5U399, UniRef:UniRef90_V5U399
KODCJN_01113	contig_1	cds	1200533	1201012	+	rES	RES domain-containing protein	COG:COG5654, COG:V, RefSeq:WP_076728433.1, SO:0001217, UniParc:UPI000978AD90, UniRef:UniRef100_A0AAN5X6P0, UniRef:UniRef50_A0A1P8JUN4, UniRef:UniRef90_A0A2T7B6B6
KODCJN_01114	contig_1	cds	1201017	1201370	-		DUF1304 domain-containing protein	COG:COG3759, COG:S, KEGG:K08987, RefSeq:WP_063264958.1, SO:0001217, UniParc:UPI0007AC1EFA, UniRef:UniRef100_A0AAN5X6P3, UniRef:UniRef50_C9XYJ4, UniRef:UniRef90_C9XYJ4
KODCJN_01115	contig_1	cds	1201437	1202630	-		Major facilitator superfamily (MFS) profile domain-containing protein	RefSeq:WP_104678647.1, SO:0001217, UniParc:UPI000CF118D4, UniRef:UniRef100_A0AAN5X629, UniRef:UniRef50_C9XYJ5, UniRef:UniRef90_C9XYJ5
KODCJN_01116	contig_1	cds	1202836	1203141	+	arsR	Transcriptional regulator	COG:COG0640, COG:K, RefSeq:WP_007865434.1, SO:0001217, UniParc:UPI00025F6C3C, UniRef:UniRef100_A0AAN5X7J4, UniRef:UniRef50_P77295, UniRef:UniRef90_V5U2Q2
KODCJN_01117	contig_1	cds	1203143	1203667	+	pspE	Rhodanese domain-containing protein	COG:COG0607, COG:P, RefSeq:WP_076728438.1, SO:0001217, UniParc:UPI000977B36E, UniRef:UniRef100_UPI000977B36E, UniRef:UniRef50_C5BEF2, UniRef:UniRef90_Q3ZV34
KODCJN_01118	contig_1	cds	1203746	1204147	+		GNAT family acetyltransferase	SO:0001217, UniRef:UniRef50_A0A4P6HEE2
KODCJN_01119	contig_1	cds	1204132	1204698	+		N-acetyltransferase domain-containing protein	SO:0001217, UniRef:UniRef50_A0A919HPK9
KODCJN_01120	contig_1	cds	1204762	1205247	-	dcrB	DUF1795 domain-containing protein	COG:COG5435, COG:M, RefSeq:WP_076728444.1, SO:0001217, UniParc:UPI00097542A7, UniRef:UniRef100_A0AAN5X6H7, UniRef:UniRef50_A0A085GIJ1, UniRef:UniRef90_V5U2B4
KODCJN_01121	contig_1	cds	1205240	1206850	-	ompA	OmpA-like domain-containing protein	COG:COG2885, COG:M, RefSeq:WP_076728446.1, SO:0001217, UniParc:UPI000975D7E6, UniRef:UniRef100_UPI000975D7E6, UniRef:UniRef50_C9XYJ9, UniRef:UniRef90_Q3ZV31
KODCJN_01122	contig_1	cds	1206854	1207453	-	dotU	DotU family type IV/VI secretion system protein	RefSeq:WP_076728448.1, SO:0001217, UniParc:UPI00097813CA, UniRef:UniRef100_A0AAN5X8E3, UniRef:UniRef50_C9XYK0, UniRef:UniRef90_A0AAN5X8E3
KODCJN_01128	contig_1	cds	1213151	1213804	-	tssF	Type VI secretion system baseplate subunit TssF	SO:0001217, UniRef:UniRef50_A0A659S3H5
KODCJN_01213	contig_1	cds	1303530	1303952	+	oprD	OprD family outer membrane porin	SO:0001217, UniRef:UniRef50_A0A4Z0KFJ1, UniRef:UniRef90_UPI000F5F860B
KODCJN_01287	contig_1	sorf	1381738	1381824	+	tisB	Type I toxin-antitoxin system toxin TisB	RefSeq:WP_071989518.1, SO:0001217, UniParc:UPI000906F051, UniRef:UniRef100_A0AAN6AYF7, UniRef:UniRef50_A0A7H8UJW5, UniRef:UniRef90_A0AAN6AYF7
KODCJN_01305	contig_1	cds	1398224	1398343	+		hypothetical protein
KODCJN_01382	contig_1	cds	1487778	1488965	-		Glucuronyl hydrolase	EC:3.2.1.180, KEGG:K18581, RefSeq:WP_104678233.1, SO:0001217, UniParc:UPI000CF0A789, UniRef:UniRef100_A0AAN5X6W6, UniRef:UniRef50_A0A144ITE2, UniRef:UniRef90_A0A2T7B3D5
KODCJN_01383	contig_1	cds	1488982	1490241	-		MFS transporter	KEGG:K02532, RefSeq:WP_076728791.1, SO:0001217, UniParc:UPI0009778013, UniRef:UniRef100_A0AAN5X8Q3, UniRef:UniRef50_A8APR2, UniRef:UniRef90_A0AAN5X8Q3
KODCJN_01384	contig_1	cds	1490259	1492103	-		DUF2264 domain-containing protein	RefSeq:WP_171965064.1, SO:0001217, UniParc:UPI001326809C, UniRef:UniRef100_A0AAN5X6H6, UniRef:UniRef50_A0A9J9GJ19, UniRef:UniRef90_C9Y023
KODCJN_01385	contig_1	cds	1492337	1493167	+		Arabinose operon regulatory protein	SO:0001217, UniRef:UniRef50_A0A2X2WNS9, UniRef:UniRef90_K8A9P6
KODCJN_01612	contig_1	cds	1742197	1742442	+		hypothetical protein
KODCJN_01684	contig_1	sorf	1810323	1810367	+		pheST attenuator peptide	RefSeq:WP_106120997.1, SO:0001217, UniParc:UPI000D05C271, UniRef:UniRef100_A0A6I6KE46, UniRef:UniRef50_A0A6I6KE46, UniRef:UniRef90_A0A6I6KE46
KODCJN_01713	contig_1	cds	1845308	1846342	+	erfK	putative protein ynhG	COG:COG1376, COG:M, KEGG:K19236, RefSeq:WP_076727473.1, SO:0001217, UniParc:UPI0009788468, UniRef:UniRef100_A0AAN5X7G6, UniRef:UniRef50_P76193, UniRef:UniRef90_C9Y2S6
KODCJN_01757	contig_1	cds	1902054	1903589	+	tssC	type VI secretion system contractile sheath large subunit	COG:COG3517, COG:U, GO:0033103, GO:0033104, KEGG:K11900, SO:0001217, UniParc:UPI0013214B48, UniRef:UniRef100_A0AAN5X6M1, UniRef:UniRef50_A0A6J5D838, UniRef:UniRef90_A7MRF1
KODCJN_01758	contig_1	cds	1903604	1904380	+	tssK	type VI secretion system baseplate subunit TssK	GO:0033103, KEGG:K11893, RefSeq:WP_376751425.1, SO:0001217, UniParc:UPI0035E3CFD6, UniRef:UniRef100_UPI0035E3CFD6, UniRef:UniRef50_UPI0035E3CFD6, UniRef:UniRef90_UPI0035E3CFD6
KODCJN_01762	contig_1	cds	1908543	1909295	+		Tox-REase-5 domain-containing protein	RefSeq:WP_104678318.1, SO:0001217, UniParc:UPI000CF16C1C, UniRef:UniRef100_A0AAN5X783, UniRef:UniRef50_A0A853HGP2, UniRef:UniRef90_A0AAN5X783
KODCJN_01763	contig_1	cds	1909298	1910020	+		Immunity protein 52 domain-containing protein	SO:0001217, UniRef:UniRef50_A0A1B7HPP9, UniRef:UniRef90_A0AAN5X6P8
KODCJN_01856	contig_1	cds	2006799	2007170	-		Lipoprotein	RefSeq:WP_007849780.1, SO:0001217, UniParc:UPI00029BD3D2, UniRef:UniRef100_A0AAN5X4I1, UniRef:UniRef50_V5U0M3, UniRef:UniRef90_V5U0M3
KODCJN_01931	contig_1	cds	2082903	2083244	-	sTAS	Anti-sigma factor antagonist	COG:COG1366, COG:T, RefSeq:WP_012124780.1, SO:0001217, UniParc:UPI00015BA074, UniRef:UniRef100_A7MPQ9, UniRef:UniRef50_A0A0F0V3C6, UniRef:UniRef90_K8A193
KODCJN_01932	contig_1	cds	2083234	2084454	-	rsbU	Response regulatory domain-containing protein	COG:COG2208, COG:TK, RefSeq:WP_104678418.1, SO:0001217, UniParc:UPI000CF029E2, UniRef:UniRef100_UPI000CF029E2, UniRef:UniRef50_A0A380PQQ6, UniRef:UniRef90_V5TZ75
KODCJN_01933	contig_1	cds	2084464	2085378	-		Lipoprotein	RefSeq:WP_104678417.1, SO:0001217, UniParc:UPI000CF0F0D8, UniRef:UniRef100_UPI000CF0F0D8, UniRef:UniRef50_A0A2J9ERP0, UniRef:UniRef90_A0AAN5X4D2
KODCJN_01934	contig_1	cds	2085393	2086613	-	opgC	OpgC protein	COG:COG4645, COG:R, RefSeq:WP_097583684.1, SO:0001217, UniParc:UPI000BEAE47D, UniRef:UniRef100_A0AAN5X6K7, UniRef:UniRef50_V5TYS9, UniRef:UniRef90_V5TYS9
KODCJN_01965	contig_1	cds	2121963	2122754	-		hypothetical protein	RefSeq:WP_104678408.1, SO:0001217, UniParc:UPI000CF0942D, UniRef:UniRef100_UPI000CF0942D, UniRef:UniRef50_K8A0S1, UniRef:UniRef90_A0A2T7AZT5
KODCJN_01976	contig_1	cds	2137858	2138028	-	gsiB	Conidiation-specific protein 10	COG:COG3729, COG:R, KEGG:K06884, RefSeq:WP_004386224.1, SO:0001217, UniParc:UPI0001B7EC8D, UniRef:UniRef100_A0A2S9UIA6, UniRef:UniRef50_Q9I1W9, UniRef:UniRef90_K7ZZV3
KODCJN_01986	contig_1	cds	2145933	2146193	-		hypothetical protein	PFAM:PF08125.19
KODCJN_01988	contig_1	cds	2147564	2147827	-		(pseudo) hypothetical protein	SO:0001217, UniRef:UniRef50_UPI00029C2434, UniRef:UniRef90_UPI00029C2434
KODCJN_02032	contig_1	cds	2192636	2192863	+		hypothetical protein	SO:0001217, UniParc:UPI000497A6F9, UniRef:UniRef100_A0AA45C422, UniRef:UniRef50_C9Y520, UniRef:UniRef90_A0AA45C422
KODCJN_02033	contig_1	cds	2192993	2193217	-		DUF2188 domain-containing protein	RefSeq:WP_007849991.1, SO:0001217, UniParc:UPI00029C31E8, UniRef:UniRef100_A0AAN5X512, UniRef:UniRef50_W0HYG9, UniRef:UniRef90_A0A384ER66
KODCJN_02073	contig_1	cds	2236209	2236448	+	yciG	putative protein yciG	KEGG:K06884, RefSeq:WP_004387315.1, SO:0001217, UniParc:UPI00020F3356, UniRef:UniRef100_A0A6L3QHN7, UniRef:UniRef50_A9MRP5, UniRef:UniRef90_C9Y566
KODCJN_02136	contig_1	sorf	2300496	2300540	+		trp operon leader peptide	RefSeq:WP_108463469.1, SO:0001217, UniParc:UPI000D39B46C, UniRef:UniRef100_A0A3S9J5I8, UniRef:UniRef50_A0A3S9J5I8, UniRef:UniRef90_A0A3S9J5I8
KODCJN_02162	contig_1	cds	2328869	2328973	-		hypothetical protein
KODCJN_02173	contig_1	cds	2337844	2338026	-		hypothetical protein
KODCJN_02224	contig_1	cds	2397794	2403685	-	ycjD	DUF3320 domain-containing protein	COG:COG2852, COG:L, SO:0001217, UniRef:UniRef50_A0A328SXD8, UniRef:UniRef90_A0AAN5X4V6
KODCJN_02364	contig_1	sorf	2540899	2540982	-	azuC	Stress response protein AzuC	RefSeq:WP_015386592.1, SO:0001217, UniParc:UPI0002B260CF, UniRef:UniRef100_A0A2S9UFY4, UniRef:UniRef50_A0A2T7B271, UniRef:UniRef90_A0A6G7NCW0
KODCJN_02369	contig_1	cds	2545573	2545701	+		(pseudo) Ferritin	SO:0001217, UniRef:UniRef50_W1DSQ2, UniRef:UniRef90_A0A376U937
KODCJN_02398	contig_1	cds	2570455	2570973	-		hypothetical protein	SO:0001217, UniRef:UniRef50_UPI000A7C2126, UniRef:UniRef90_UPI000A7C2126
KODCJN_02417	contig_1	cds	2586905	2587651	-	fabG	Short chain dehydrogenase/reductase family oxidoreductase	COG:COG1028, COG:I, RefSeq:WP_076726539.1, SO:0001217, UniParc:UPI0009755B23, UniRef:UniRef100_A0AA45C3L7, UniRef:UniRef50_A0A485D6Y2, UniRef:UniRef90_A0A7H4MHJ9
KODCJN_02418	contig_1	cds	2587722	2588411	-	yobV	WYL domain-containing protein	COG:COG2378, COG:K, RefSeq:WP_076730488.1, SO:0001217, UniParc:UPI00097846D1, UniRef:UniRef100_A0AAN5X3L3, UniRef:UniRef50_A0A485D7N1, UniRef:UniRef90_A0A9N8GU28
KODCJN_02464	contig_1	cds	2627653	2629506	-	vgrG	Type VI secretion system tip protein VgrG	KEGG:K11904, RefSeq:WP_104678340.1, SO:0001217, UniParc:UPI000CF0740B, UniRef:UniRef100_A0AAN5X2Q4, UniRef:UniRef50_A0AAN5X2Q4, UniRef:UniRef90_A0AAN5X2Q4
KODCJN_02474	contig_1	sorf	2639745	2639807	-	yoeI	Membrane protein YoeI	RefSeq:WP_097573616.1, SO:0001217, UniParc:UPI000BEA5EB2, UniRef:UniRef100_A0A2S9UAV6, UniRef:UniRef50_A0A2S9UAV6, UniRef:UniRef90_A0A2S9UAV6
KODCJN_02480	contig_1	sorf	2643273	2643323	+		his operon leader peptide	RefSeq:WP_071601073.1, SO:0001217, UniParc:UPI0008FBFB7A, UniRef:UniRef100_A0A2S9UAW8, UniRef:UniRef50_A0A2S9UAW8, UniRef:UniRef90_A0A2S9UAW8
KODCJN_02491	contig_1	cds	2653567	2654331	-		Glycosyl transferase	RefSeq:WP_015386523.1, SO:0001217, UniParc:UPI000162E267, UniRef:UniRef100_A9Y3G5, UniRef:UniRef50_A9Y3G5, UniRef:UniRef90_A9Y3G5
KODCJN_02492	contig_1	cds	2654321	2655328	-		Glycosyl transferase	RefSeq:WP_146091993.1, SO:0001217, UniParc:UPI0011B09206, UniRef:UniRef100_A0AAN5X650, UniRef:UniRef50_A9Y3G4, UniRef:UniRef90_A9Y3G4
KODCJN_02493	contig_1	cds	2655330	2656169	-		Glycosyl transferase	RefSeq:WP_072186321.1, SO:0001217, UniParc:UPI00092EC60F, UniRef:UniRef100_A0AAN5X3H4, UniRef:UniRef50_A9Y3G3, UniRef:UniRef90_A9Y3G3
KODCJN_02494	contig_1	cds	2656189	2657187	-	epsG	EpsG family protein	RefSeq:WP_015386520.1, SO:0001217, UniParc:UPI000162E264, UniRef:UniRef100_A9Y3G2, UniRef:UniRef50_A9Y3G2, UniRef:UniRef90_A9Y3G2
KODCJN_02495	contig_1	cds	2657177	2657932	-		Glycosyl transferase	SO:0001217, UniRef:UniRef50_A9Y3G1, UniRef:UniRef90_A9Y3G1
KODCJN_02496	contig_1	cds	2657944	2658921	-		Glycosyl transferase	RefSeq:WP_007851121.1, SO:0001217, UniParc:UPI000162E262, UniRef:UniRef100_A9Y3G0, UniRef:UniRef50_A9Y3G0, UniRef:UniRef90_A9Y3G0
KODCJN_02497	contig_1	cds	2658918	2660174	-		Putative O-antigen transporter	RefSeq:WP_015386518.1, SO:0001217, UniParc:UPI000162E261, UniRef:UniRef100_A9Y3F9, UniRef:UniRef50_A9Y3F9, UniRef:UniRef90_A9Y3F9
KODCJN_02498	contig_1	cds	2660221	2660763	-	rfbC	dTDP-4-dehydrorhamnose 3,5-epimerase	EC:5.1.3.13, GO:0008830, GO:0019305, RefSeq:WP_015386517.1, SO:0001217, UniParc:UPI000162E247, UniRef:UniRef100_A9Y3F8, UniRef:UniRef50_A0A1J1DKQ0, UniRef:UniRef90_A9Y3F8
KODCJN_02500	contig_1	cds	2661695	2662591	-	rfbD	dTDP-4-dehydrorhamnose reductase	EC:1.1.1.133, KEGG:K00067, RefSeq:WP_104678335.1, SO:0001217, UniParc:UPI000CF1679E, UniRef:UniRef100_UPI000CF1679E, UniRef:UniRef50_P26392, UniRef:UniRef90_M9NH68
KODCJN_02625	contig_1	cds	2801899	2802315	+	lysR	LysR family transcriptional regulator	SO:0001217, UniRef:UniRef50_UPI001F2F4D2C, UniRef:UniRef90_UPI001EFD4DCB
KODCJN_02743	contig_1	cds	2934094	2935149	+		Integrase	SO:0001217, UniRef:UniRef50_P37326, UniRef:UniRef90_A0A4Q2E513
KODCJN_02746	contig_1	cds	2936516	2938027	+		Glycosyltransferase	RefSeq:WP_104678161.1, SO:0001217, UniParc:UPI000CF1036F, UniRef:UniRef100_A0AAN5X4J1, UniRef:UniRef50_A0AAN5X4J1, UniRef:UniRef90_A0AAN5X4J1
KODCJN_02747	contig_1	cds	2938071	2940128	-		hypothetical protein	PFAM:PF18668.6, RefSeq:WP_239982477.1, SO:0001217, UniParc:UPI001EFD0DA0, UniRef:UniRef100_UPI001EFD0DA0, UniRef:UniRef50_UPI001F50CB34, UniRef:UniRef90_UPI00029C50C4
KODCJN_02748	contig_1	cds	2940185	2942662	-		MoaD/ThiS family protein	COG:COG4733, COG:X, RefSeq:WP_104678126.1, SO:0001217, UniParc:UPI000CF16DFC, UniRef:UniRef100_A0AAN5X492, UniRef:UniRef50_A0A0H3CHY3, UniRef:UniRef90_A0A0H3CHY3
KODCJN_02749	contig_1	cds	2942649	2943065	-		NlpC/P60 family protein	SO:0001217, UniRef:UniRef50_A0A4P5QQ35, UniRef:UniRef90_UPI0003A95AE9
KODCJN_02750	contig_1	cds	2943028	2943498	-		DUF1833 domain-containing protein	RefSeq:WP_104678128.1, SO:0001217, UniParc:UPI000CF022D8, UniRef:UniRef100_A0AAN5X5D1, UniRef:UniRef50_A0A0H3CMZ8, UniRef:UniRef90_A0A0H3CMZ8
KODCJN_02751	contig_1	cds	2943498	2943995	-		Phage tail protein	RefSeq:WP_104678129.1, SO:0001217, UniParc:UPI000CF0F6C4, UniRef:UniRef100_A0AAN5X378, UniRef:UniRef50_A0AA91EHS2, UniRef:UniRef90_A0A2J0Q4Q3
KODCJN_02752	contig_1	cds	2943995	2946493	-		Bacteriophage tail tape measure N-terminal domain-containing protein	RefSeq:WP_104678130.1, SO:0001217, UniParc:UPI000CF18A70, UniRef:UniRef100_A0AAN5X4A9, UniRef:UniRef50_C9XYI2, UniRef:UniRef90_C9XYI2
KODCJN_02753	contig_1	cds	2946865	2947581	-		Phage protein	SO:0001217, UniRef:UniRef50_A0A0H3CLH3, UniRef:UniRef90_A0AAN5X3Y9
KODCJN_02754	contig_1	cds	2947578	2948171	-		Glycosyltransferase	RefSeq:WP_029464201.1, SO:0001217, UniParc:UPI00040C58F1, UniRef:UniRef100_A0AAN5X7R3, UniRef:UniRef50_F1C588, UniRef:UniRef90_A7MN16
KODCJN_02755	contig_1	cds	2948153	2949610	-		Glycosyltransferase 2-like domain-containing protein	RefSeq:WP_104678133.1, SO:0001217, UniParc:UPI000CF186A7, UniRef:UniRef100_A0AAN6AWY9, UniRef:UniRef50_A0A0H3CHX0, UniRef:UniRef90_A7MN17
KODCJN_02756	contig_1	cds	2949649	2950143	-		Phage tail protein	RefSeq:WP_085662796.1, SO:0001217, UniParc:UPI000A1D7FF4, UniRef:UniRef100_A0AAN6AWU7, UniRef:UniRef50_A7MN18, UniRef:UniRef90_A7MN18
KODCJN_02757	contig_1	cds	2950167	2950550	-		Phage protein	RefSeq:WP_104678134.1, SO:0001217, UniParc:UPI000CF134E6, UniRef:UniRef100_A0AAN6AY55, UniRef:UniRef50_A0A2J0Q783, UniRef:UniRef90_A0AAC8VQ50
KODCJN_02758	contig_1	cds	2950547	2950918	-		HK97 gp10 family phage protein	RefSeq:WP_104678135.1, SO:0001217, UniParc:UPI000CF03E47, UniRef:UniRef100_A0AAN6AX39, UniRef:UniRef50_A0A0M0T6Z9, UniRef:UniRef90_A0A2T7B4U9
KODCJN_02759	contig_1	cds	2950920	2951267	-		Phage protein	RefSeq:WP_104678136.1, SO:0001217, UniParc:UPI000CF111E7, UniRef:UniRef100_UPI000CF111E7, UniRef:UniRef50_D3UXH8, UniRef:UniRef90_A0AAN6AXK8
KODCJN_02760	contig_1	cds	2951264	2951497	-		hypothetical protein
KODCJN_02761	contig_1	cds	2951577	2951957	-		Gp11	RefSeq:WP_076734991.1, SO:0001217, UniParc:UPI000976CA84, UniRef:UniRef100_A0AAN5X3B1, UniRef:UniRef50_A0A0H3G2F1, UniRef:UniRef90_A7MEQ0
KODCJN_02762	contig_1	cds	2951960	2952157	-		Phage protein	RefSeq:WP_007847581.1, SO:0001217, UniParc:UPI00015BA4F1, UniRef:UniRef100_A7MEQ1, UniRef:UniRef50_A0A068QY65, UniRef:UniRef90_A7MEQ1
KODCJN_02763	contig_1	cds	2952167	2953258	-		Phage coat protein	RefSeq:WP_044599898.1, SO:0001217, UniParc:UPI0003AA6982, UniRef:UniRef100_A0AAN5X4A3, UniRef:UniRef50_E6WEL4, UniRef:UniRef90_A7MEQ2
KODCJN_02764	contig_1	cds	2953271	2953699	-		head decoration	RefSeq:WP_007706555.1, SO:0001217, UniParc:UPI000201F6CC, UniRef:UniRef100_F1C5E0, UniRef:UniRef50_A0A0H3FY76, UniRef:UniRef90_A7MEQ3
KODCJN_02765	contig_1	cds	2953705	2954898	-		DUF2213 domain-containing protein	RefSeq:WP_104678137.1, SO:0001217, UniParc:UPI000CF062D7, UniRef:UniRef100_A0AAN5X5D8, UniRef:UniRef50_E6WEL6, UniRef:UniRef90_C9XYG9
KODCJN_02766	contig_1	cds	2955268	2956164	-		phage minor head protein	SO:0001217, UniRef:UniRef50_A0A068QY60, UniRef:UniRef90_UPI000CFD19A1
KODCJN_02767	contig_1	cds	2956202	2957659	-		DUF1073 domain-containing protein	KEGG:K09961, RefSeq:WP_104678139.1, SO:0001217, UniParc:UPI000CF10385, UniRef:UniRef100_A0AAN6AV56, UniRef:UniRef50_A0A0H3FXW3, UniRef:UniRef90_A7MI88
KODCJN_02768	contig_1	cds	2957671	2959134	-		Terminase large subunit gp17-like C-terminal domain-containing protein	COG:COG5410, COG:X, RefSeq:WP_104678140.1, SO:0001217, UniParc:UPI000CF17979, UniRef:UniRef100_A0AAN5WZ34, UniRef:UniRef50_E6WEL9, UniRef:UniRef90_A7MI90
KODCJN_02770	contig_1	cds	2959702	2960037	+		HNH endonuclease	RefSeq:WP_050569096.1, SO:0001217, UniParc:UPI0006AD0428, UniRef:UniRef100_A0AAN5WZV8, UniRef:UniRef50_A7MI87, UniRef:UniRef90_A0AAN5WZV8
KODCJN_02771	contig_1	cds	2960124	2960825	-	kilAC	Phage antirepressor protein	COG:COG3645, COG:X, KEGG:K07741, RefSeq:WP_104678141.1, SO:0001217, UniParc:UPI000CF0B92E, UniRef:UniRef100_A0AAN5WZX7, UniRef:UniRef50_A0A0J1PMS9, UniRef:UniRef90_F1C5D4
KODCJN_02772	contig_1	cds	2961222	2961518	+		Inner membrane protein	RefSeq:WP_104678142.1, SO:0001217, UniParc:UPI000CF0269D, UniRef:UniRef100_A7MI83, UniRef:UniRef50_A0A806X349, UniRef:UniRef90_A7MI83
KODCJN_02776	contig_1	cds	2962947	2963138	+		hypothetical protein	RefSeq:WP_007778777.1, SO:0001217, UniParc:UPI00029BEC6F, UniRef:UniRef100_A0AAN5WZK4, UniRef:UniRef50_A7MI85, UniRef:UniRef90_A7MI85
KODCJN_02777	contig_1	cds	2963683	2964171	-		DUF1133 domain-containing protein	RefSeq:WP_088251043.1, SO:0001217, UniParc:UPI000B4A55EC, UniRef:UniRef100_A0AAN5X319, UniRef:UniRef50_C7BH46, UniRef:UniRef90_A0AAN5X319
KODCJN_02778	contig_1	cds	2964168	2964347	-		hypothetical protein	RefSeq:WP_088251044.1, SO:0001217, UniParc:UPI000B4AE4DE, UniRef:UniRef100_A0AAN6AUS5, UniRef:UniRef50_A7MI75, UniRef:UniRef90_A0AAN6AUS5
KODCJN_02779	contig_1	cds	2964344	2964601	-		hypothetical protein	PFAM:PF24886.1, RefSeq:WP_104677336.1, SO:0001217, UniParc:UPI000CF041C5, UniRef:UniRef100_A0AAN6AUX3, UniRef:UniRef50_A7MNN7, UniRef:UniRef90_A7MI73
KODCJN_02780	contig_1	cds	2964598	2965260	-		HNH domain-containing protein	RefSeq:WP_104677335.1, SO:0001217, UniParc:UPI000CF09E7E, UniRef:UniRef100_A0AAN6AVX1, UniRef:UniRef50_C9XYF3, UniRef:UniRef90_C9XYF3
KODCJN_02781	contig_1	cds	2965908	2966090	-	ninF	NinF family protein	RefSeq:WP_104678145.1, SO:0001217, UniParc:UPI000CF0DCB9, UniRef:UniRef100_A0AAN5WZ46, UniRef:UniRef50_C9XYF0, UniRef:UniRef90_C9XYF0
KODCJN_02782	contig_1	cds	2966444	2966668	-	ninB	NinB protein	SO:0001217, UniRef:UniRef50_A0A377E8P7
KODCJN_02783	contig_1	cds	2966640	2966777	-		hypothetical protein
KODCJN_02784	contig_1	cds	2966825	2967145	-		Phage protein	RefSeq:WP_104678146.1, SO:0001217, UniParc:UPI000CF19A83, UniRef:UniRef100_A0AAN5WZY6, UniRef:UniRef50_A0AAN5WZY6, UniRef:UniRef90_A0AAN5WZY6
KODCJN_02785	contig_1	cds	2967138	2967281	-		hypothetical protein
KODCJN_02786	contig_1	cds	2967283	2967753	-		Transcriptional regulator	RefSeq:WP_234013516.1, SO:0001217, UniParc:UPI001F25FBEC, UniRef:UniRef100_A0AAN6AUY5, UniRef:UniRef50_A7MI62, UniRef:UniRef90_F1C5C6
KODCJN_02787	contig_1	cds	2967901	2968623	-		DUF550 domain-containing protein	RefSeq:WP_104678147.1, SO:0001217, UniParc:UPI000CF08C9C, UniRef:UniRef100_A0AAN5X012, UniRef:UniRef50_C9XY14, UniRef:UniRef90_A0AAN5X012
KODCJN_02788	contig_1	cds	2968702	2968947	-		hypothetical protein	RefSeq:WP_032988364.1, SO:0001217, UniParc:UPI0004A97C2E, UniRef:UniRef100_A0AAN5WZ48, UniRef:UniRef50_A0AAN5WZ48, UniRef:UniRef90_A0AAN5WZ48
KODCJN_02789	contig_1	cds	2968947	2970347	-		DNA 5'-3' helicase	EC:5.6.2.3, KEGG:K02314, RefSeq:WP_104678148.1, SO:0001217, UniParc:UPI000CF040A8, UniRef:UniRef100_A0AAN5X002, UniRef:UniRef50_B7LBP2, UniRef:UniRef90_A7MI64
KODCJN_02790	contig_1	cds	2970337	2971248	-		DNA replication protein	RefSeq:WP_080817686.1, SO:0001217, UniParc:UPI0009BBC2E6, UniRef:UniRef100_A0AAN5X2E8, UniRef:UniRef50_A0A1C6YWZ7, UniRef:UniRef90_A0AAN5X2E8
KODCJN_02791	contig_1	cds	2971435	2971713	-		Regulatory protein CII	RefSeq:WP_012125661.1, SO:0001217, UniParc:UPI00015BA589, UniRef:UniRef100_A7MI67, UniRef:UniRef50_A7MI67, UniRef:UniRef90_A7MI67
KODCJN_02792	contig_1	cds	2971826	2972044	-		Helix-turn-helix transcriptional regulator	RefSeq:WP_020838494.1, SO:0001217, UniParc:UPI0003592643, UniRef:UniRef100_A0A8G0B507, UniRef:UniRef50_A0AAE8YQ22, UniRef:UniRef90_A0A8G0B507
KODCJN_02793	contig_1	cds	2972143	2972775	+		Helix-turn-helix domain-containing protein	RefSeq:WP_020838493.1, SO:0001217, UniParc:UPI000359118D, UniRef:UniRef100_A0A8G0B0P6, UniRef:UniRef50_A0A653DSL3, UniRef:UniRef90_A0A8G0B0P6
KODCJN_02794	contig_1	cds	2972847	2973266	+		hypothetical protein	RefSeq:WP_104678149.1, SO:0001217, UniParc:UPI000CF0CEA0, UniRef:UniRef100_A0AAN6AUX8, UniRef:UniRef50_A0A4Q2R108, UniRef:UniRef90_A0A4Q2R108
KODCJN_02795	contig_1	cds	2973416	2973604	+	xhlA	Hemolysin XhlA	SO:0001217, UniParc:UPI000CF0B669, UniRef:UniRef100_A0AAN6AV75, UniRef:UniRef50_A0A9X4GSH0, UniRef:UniRef90_A0AAN6AV75
KODCJN_02796	contig_1	cds	2973866	2973985	-		(pseudo) hypothetical protein	SO:0001217, UniRef:UniRef50_UPI00131A08F3, UniRef:UniRef90_UPI00131A08F3
KODCJN_02797	contig_1	cds	2974147	2974371	-		hypothetical protein	SO:0001217, UniRef:UniRef50_A0A765MSS4, UniRef:UniRef90_UPI001E5F40A6
KODCJN_02798	contig_1	cds	2974752	2975006	+		hypothetical protein	RefSeq:WP_146091963.1, SO:0001217, UniParc:UPI0011B0CB7A, UniRef:UniRef100_A0AAN6AUX9, UniRef:UniRef50_A0A0T9RT15, UniRef:UniRef90_A0AAN6AUX9
KODCJN_02799	contig_1	cds	2975429	2975590	+		hypothetical protein	RefSeq:WP_171965041.1, SO:0001217, UniParc:UPI0015C53E8B, UniRef:UniRef100_UPI0015C53E8B, UniRef:UniRef50_A0A564J877, UniRef:UniRef90_UPI002893B4AB
KODCJN_02800	contig_1	cds	2975633	2975905	+		hypothetical protein	RefSeq:WP_104678151.1, SO:0001217, UniParc:UPI000CF12157, UniRef:UniRef100_A0AAN5WZ56, UniRef:UniRef50_W0LKY7, UniRef:UniRef90_A0AAN5WZ56
KODCJN_02801	contig_1	cds	2975978	2976109	+		Regulatory protein CIII	RefSeq:WP_007847511.1, SO:0001217, UniParc:UPI0001B7F3EC, UniRef:UniRef100_A0AAN5X0E4, UniRef:UniRef50_A7MI59, UniRef:UniRef90_A7MI59
KODCJN_02802	contig_1	cds	2976097	2976225	+		Host cell division inhibitory peptide Kil	RefSeq:WP_104678152.1, SO:0001217, UniParc:UPI000CF02769, UniRef:UniRef100_A0AAN5WZY0, UniRef:UniRef50_A7MI60, UniRef:UniRef90_A7MI60
KODCJN_02803	contig_1	cds	2976240	2976338	+		hypothetical protein
KODCJN_02804	contig_1	cds	2976335	2976643	+		Phage protein	RefSeq:WP_104677323.1, SO:0001217, UniParc:UPI000CF0156C, UniRef:UniRef100_A0AAN5WZZ4, UniRef:UniRef50_S3J8I4, UniRef:UniRef90_F1C5B9
KODCJN_02805	contig_1	cds	2976643	2977569	+	recT	RecT protein	COG:COG3723, COG:L, KEGG:K07455, RefSeq:WP_104678153.1, SO:0001217, UniParc:UPI000CF08040, UniRef:UniRef100_A0AAN5X035, UniRef:UniRef50_A0A9P1HG53, UniRef:UniRef90_F1C5B8
KODCJN_02806	contig_1	cds	2977772	2978452	+		Exonuclease	RefSeq:WP_032971308.1, SO:0001217, UniParc:UPI0005182060, UniRef:UniRef100_A0AAN5X010, UniRef:UniRef50_P03697, UniRef:UniRef90_F1C5B7
KODCJN_02807	contig_1	cds	2978454	2978651	+		DNA binding HTH domain-containing protein	RefSeq:WP_104678155.1, SO:0001217, UniParc:UPI000CF113C7, UniRef:UniRef100_A0AAN5X2F7, UniRef:UniRef50_A0A3S4ME18, UniRef:UniRef90_V5TY90
KODCJN_02808	contig_1	cds	2978684	2978845	+		DUF2737 domain-containing protein	RefSeq:WP_104678156.1, SO:0001217, UniParc:UPI000CF0E7C4, UniRef:UniRef100_A0AAN5WZM2, UniRef:UniRef50_A7MEP0, UniRef:UniRef90_A0AA45HGI7
KODCJN_02809	contig_1	cds	2978842	2979324	+		Class I SAM-dependent methyltransferase	RefSeq:WP_104678157.1, SO:0001217, UniParc:UPI000CF0C3F2, UniRef:UniRef100_A0AAN5X338, UniRef:UniRef50_A0A143XLK5, UniRef:UniRef90_A0AA45HGG1
KODCJN_02810	contig_1	cds	2979509	2979694	+		hypothetical protein	SO:0001217, UniRef:UniRef50_UPI000DA21EC9
KODCJN_02811	contig_1	cds	2979818	2980051	+		hypothetical protein	RefSeq:WP_007864717.1, SO:0001217, UniParc:UPI00029C70BF, UniRef:UniRef100_A0AAN6AUY4, UniRef:UniRef50_A0AAC8VPW3, UniRef:UniRef90_A0AAC8VPW3
KODCJN_02812	contig_1	cds	2980154	2980675	+		hypothetical protein	RefSeq:WP_171965042.1, SO:0001217, UniParc:UPI0013263A36, UniRef:UniRef100_A0AAN6AVY0, UniRef:UniRef50_E5YDC8, UniRef:UniRef90_A0AAN6AVY0
KODCJN_02813	contig_1	cds	2981175	2981744	+		DUF2591 domain-containing protein	RefSeq:WP_104678165.1, SO:0001217, UniParc:UPI000CF01C29, UniRef:UniRef100_A0AAN5WZU4, UniRef:UniRef50_A7MI50, UniRef:UniRef90_A0AAN5WZU4
KODCJN_02814	contig_1	cds	2981785	2981988	+	alpA	AlpA family transcriptional regulator	RefSeq:WP_069683966.1, SO:0001217, UniParc:UPI00084E2D58, UniRef:UniRef100_A0AAN5X0S4, UniRef:UniRef50_A0A1X1EEY8, UniRef:UniRef90_A0AAN5X0S4
KODCJN_02815	contig_1	cds	2982267	2982926	+		phage integrase central domain-containing protein	SO:0001217, UniRef:UniRef50_UPI00201DBC73
KODCJN_02816	contig_1	cds	2982989	2983432	+		Tyr recombinase domain-containing protein	SO:0001217, UniRef:UniRef50_A0A8S0FQP1
KODCJN_02817	contig_1	cds	2983494	2984039	-	rloB	RloB domain-containing protein	SO:0001217, UniRef:UniRef50_C6DKB2, UniRef:UniRef90_A0AAN5X347
KODCJN_02818	contig_1	cds	2984014	2985240	-		ATP-binding protein	KEGG:K06926, RefSeq:WP_076728548.1, SO:0001217, UniParc:UPI000976C6A7, UniRef:UniRef100_A0AAN5X0F0, UniRef:UniRef50_S3JTZ6, UniRef:UniRef90_A0AAN5X0F0
KODCJN_02819	contig_1	cds	2985503	2985745	-		hypothetical protein	SO:0001217, UniRef:UniRef50_UPI001F1B7A12
KODCJN_02820	contig_1	cds	2985868	2986494	+		hypothetical protein
KODCJN_02821	contig_1	cds	2986771	2987253	+	ybbK	putative protein ybbK	RefSeq:WP_104678166.1, SO:0001217, UniParc:UPI000CF1855D, UniRef:UniRef100_A0AAN6AV65, UniRef:UniRef50_A0A085GF36, UniRef:UniRef90_C9XXB8
KODCJN_02823	contig_1	cds	2988697	2989056	-		Lipoprotein	RefSeq:WP_007847727.1, SO:0001217, UniParc:UPI00029BCD8F, UniRef:UniRef100_A0AAN6AWB0, UniRef:UniRef50_A0A090UXL6, UniRef:UniRef90_V5TW55
KODCJN_02824	contig_1	cds	2989060	2989608	-		type IV secretion protein Rhs	RefSeq:WP_032988796.1, SO:0001217, UniParc:UPI000519C4B9, UniRef:UniRef100_UPI0035231396, UniRef:UniRef50_A0A380AK41, UniRef:UniRef90_UPI0035231396
KODCJN_02825	contig_1	cds	2989903	2990292	+		DUF943 domain-containing protein	RefSeq:WP_072001862.1, SO:0001217, UniParc:UPI00090715AB, UniRef:UniRef100_A0AAN6AVB5, UniRef:UniRef50_A0AAN6AVB5, UniRef:UniRef90_A0AAN6AVB5
KODCJN_02969	contig_1	cds	3145115	3145249	-	merR	MerR family DNA-binding transcriptional regulator	SO:0001217, UniRef:UniRef50_UPI001178C78A, UniRef:UniRef90_UPI001178C78A
KODCJN_03051	contig_1	cds	3239765	3240151	+		hypothetical protein	PFAM:PF23296.1, RefSeq:WP_076726378.1, SO:0001217, UniParc:UPI0009784B28, UniRef:UniRef100_A0AAN6AUV5, UniRef:UniRef50_V5TWG7, UniRef:UniRef90_V5TWG7
KODCJN_03052	contig_1	cds	3240442	3241077	+		hypothetical protein	RefSeq:WP_014728196.1, SO:0001217, UniParc:UPI00025F67B2, UniRef:UniRef100_A0AAN6AV07, UniRef:UniRef50_A0AAN6AV07, UniRef:UniRef90_A0AAN6AV07
KODCJN_03054	contig_1	cds	3241814	3241903	+		hypothetical protein
KODCJN_03109	contig_1	cds	3293241	3293690	+		Phage membrane protein	RefSeq:WP_014728168.1, SO:0001217, UniParc:UPI00025F670F, UniRef:UniRef100_A0AAN5X106, UniRef:UniRef50_A0A0X4EFE2, UniRef:UniRef90_A0A2T7B6M2
KODCJN_03110	contig_1	cds	3293684	3294010	+		DUF1493 domain-containing protein	RefSeq:WP_076726135.1, SO:0001217, UniParc:UPI000978540F, UniRef:UniRef100_A0AAN5X1Y5, UniRef:UniRef50_B2VEB5, UniRef:UniRef90_A0AAN5X1Y5
KODCJN_03174	contig_1	cds	3365350	3365568	+		YgdI/YgdR family lipoprotein	RefSeq:WP_004385948.1, SO:0001217, UniParc:UPI00020F3309, UniRef:UniRef100_A0A2S9UBV5, UniRef:UniRef50_H2IWY0, UniRef:UniRef90_A0A2S9UBV5
KODCJN_03195	contig_1	cds	3386948	3387118	-		hypothetical protein
KODCJN_03202	contig_1	cds	3394388	3395638	+	xerD	Putative integrase	COG:COG4974, COG:L, RefSeq:WP_080818190.1, SO:0001217, UniParc:UPI0009BA3D5D, UniRef:UniRef100_UPI0009BA3D5D, UniRef:UniRef50_A0A381C3B0, UniRef:UniRef90_A0A0H3CR36
KODCJN_03203	contig_1	cds	3395970	3396590	+	yhjH	Cyclic di-GMP phosphodiesterase YhjH	COG:COG2200, COG:T, SO:0001217, UniRef:UniRef50_A0A0J1NDV1, UniRef:UniRef90_A0A376FGH7
KODCJN_03204	contig_1	cds	3396624	3397301	-		Dit-like phage tail protein N-terminal domain-containing protein	RefSeq:WP_080818187.1, SO:0001217, UniParc:UPI0009BAEFE6, UniRef:UniRef100_UPI0009BAEFE6, UniRef:UniRef50_K7QL78, UniRef:UniRef90_A0AAX1M0X9
KODCJN_03205	contig_1	cds	3397302	3399173	-		Phage tail tape measure protein	RefSeq:WP_080818185.1, SO:0001217, UniParc:UPI0009BBEF72, UniRef:UniRef100_UPI0009BBEF72, UniRef:UniRef50_A0A7W3A7S1, UniRef:UniRef90_A0A2J0PXY6
KODCJN_03206	contig_1	cds	3399173	3399367	-		DNA-binding protein	RefSeq:WP_080818183.1, SO:0001217, UniParc:UPI0009BC4C25, UniRef:UniRef100_A0A6G4MQM5, UniRef:UniRef50_A0A2J0Q466, UniRef:UniRef90_A0A2J0PXY9
KODCJN_03207	contig_1	cds	3399491	3400522	-		Phage capsid protein	RefSeq:WP_080818182.1, SO:0001217, UniParc:UPI0009BB1D7E, UniRef:UniRef100_UPI0009BB1D7E, UniRef:UniRef50_A0A0H2YW41, UniRef:UniRef90_A0A0J1NDS3
KODCJN_03208	contig_1	cds	3400539	3400901	-		Head decoration protein	RefSeq:WP_058646274.1, SO:0001217, UniParc:UPI000735B553, UniRef:UniRef100_UPI000735B553, UniRef:UniRef50_A0A2A2BPJ5, UniRef:UniRef90_A0A0J1NF73
KODCJN_03209	contig_1	cds	3400898	3401119	-		(pseudo) hypothetical protein	RefSeq:WP_023304372.1, SO:0001217, UniParc:UPI0003BECB6D, UniRef:UniRef100_A0A331VEC8, UniRef:UniRef50_A0A331VEC8, UniRef:UniRef90_A0A331VEC8
KODCJN_03210	contig_1	cds	3401818	3402174	-		hypothetical protein	RefSeq:WP_080818180.1, SO:0001217, UniParc:UPI0009B9B051, UniRef:UniRef100_UPI0009B9B051, UniRef:UniRef50_A0A2J0Q261, UniRef:UniRef90_A0A2J0Q261
KODCJN_03211	contig_1	cds	3402164	3402400	-		hypothetical protein	SO:0001217, UniParc:UPI00065985EC, UniRef:UniRef100_A0A2J0Q2C5, UniRef:UniRef50_A0A0H2YVW3, UniRef:UniRef90_A0A6L3Y4Q9
KODCJN_03212	contig_1	cds	3402668	3402952	-		Helix-turn-helix domain-containing protein	SO:0001217, UniRef:UniRef50_A0A2J0PXZ8, UniRef:UniRef90_A0A2J0PXZ8
KODCJN_03213	contig_1	cds	3402964	3403695	-		Helix-turn-helix domain-containing protein	RefSeq:WP_080818177.1, SO:0001217, UniParc:UPI0009BA8A8B, UniRef:UniRef100_A0A6G4MQM6, UniRef:UniRef50_A0A6G4MQM6, UniRef:UniRef90_A0A6G4MQM6
KODCJN_03214	contig_1	cds	3403798	3403965	-		CopG-like ribbon-helix-helix domain-containing protein	RefSeq:WP_181035856.1, SO:0001217, UniParc:UPI0015E2DB35, UniRef:UniRef100_UPI0015E2DB35, UniRef:UniRef50_A0AAP9TXC4, UniRef:UniRef90_A0AAP9TXC4
KODCJN_03215	contig_1	cds	3405953	3406531	+		Tyr recombinase domain-containing protein	RefSeq:WP_032625257.1, SO:0001217, UniParc:UPI00044F645F, UniRef:UniRef100_UPI00044F645F, UniRef:UniRef50_A0A0J1NDC5, UniRef:UniRef90_A9MRJ1
KODCJN_03216	contig_1	cds	3406732	3407937	+	wcaA	colanic acid biosynthesis glycosyltransferase WcaA	KEGG:K25875, SO:0001217, UniParc:UPI000263DA82, UniRef:UniRef100_A0A6G4MQI9, UniRef:UniRef50_A0A348DDF5, UniRef:UniRef90_A0A9W3LE98
KODCJN_03217	contig_1	cds	3408097	3408243	-		hypothetical protein	RefSeq:WP_003863460.1, SO:0001217, UniParc:UPI0001D158B8, UniRef:UniRef100_A0A0M7IS99, UniRef:UniRef50_A0A7V9X1Q9, UniRef:UniRef90_A0A0M7IS99
KODCJN_03307	contig_1	cds	3503723	3504064	-	ykfI	Toxin YkfI	GO:0030308, KEGG:K18837, RefSeq:WP_016243829.1, SO:0001217, UniParc:UPI00033913FD, UniRef:UniRef100_A0A263VP60, UniRef:UniRef50_P77692, UniRef:UniRef90_P77692
KODCJN_03308	contig_1	cds	3504085	3504402	-	yeeU	Type IV toxin-antitoxin system YeeU family antitoxin	KEGG:K18838, RefSeq:WP_049120341.1, SO:0001217, UniParc:UPI000669ABE7, UniRef:UniRef100_UPI000669ABE7, UniRef:UniRef50_W0LGJ8, UniRef:UniRef90_A0A263VR03
KODCJN_03309	contig_1	cds	3504422	3504643	-		DUF987 domain-containing protein	RefSeq:WP_104678545.1, SO:0001217, UniParc:UPI000CF1B3C8, UniRef:UniRef100_UPI000CF1B3C8, UniRef:UniRef50_Q9XB42, UniRef:UniRef90_A0A2J0PFV5
KODCJN_03310	contig_1	cds	3504652	3505128	-	ykfG	UPF0758 protein YkfG	COG:COG2003, COG:L, GO:0006508, GO:0006974, GO:0008237, GO:0046872, KEGG:K03630, SO:0001217, UniRef:UniRef50_P52140, UniRef:UniRef90_Q47685
KODCJN_03311	contig_1	cds	3505144	3505602	-		Antirestriction protein	RefSeq:WP_104678497.1, SO:0001217, UniParc:UPI000CF12FD4, UniRef:UniRef100_A0A3N2RRH4, UniRef:UniRef50_S4YSM7, UniRef:UniRef90_A0A3N2RRH4
KODCJN_03312	contig_1	cds	3505704	3505943	-	ykfF	UPF0401 protein YkfF	RefSeq:WP_049120340.1, SO:0001217, UniParc:UPI0006683E75, UniRef:UniRef100_UPI0006683E75, UniRef:UniRef50_P75677, UniRef:UniRef90_P75677
KODCJN_03313	contig_1	cds	3506020	3506487	-	ykfB	putative protein YkfB	RefSeq:WP_016239439.1, SO:0001217, UniParc:UPI0003404C35, UniRef:UniRef100_A0AAQ1BEZ4, UniRef:UniRef50_P77162, UniRef:UniRef90_P77162
KODCJN_03314	contig_1	cds	3506511	3506954	-	yafY	Lipoprotein YafY	GO:0005886, RefSeq:WP_049120338.1, SO:0001217, UniParc:UPI000667F6E9, UniRef:UniRef100_A0A3N2RPW7, UniRef:UniRef50_P77365, UniRef:UniRef90_P77365
KODCJN_03315	contig_1	cds	3506954	3507190	-		Phage inner membrane protein	RefSeq:WP_001115854.1, SO:0001217, UniParc:UPI000260BB32, UniRef:UniRef100_A0A2H9EHW5, UniRef:UniRef50_P52134, UniRef:UniRef90_A0AA86ME77
KODCJN_03316	contig_1	cds	3507227	3507928	-	yobV	Transcriptional regulator	COG:COG2378, COG:K, RefSeq:WP_049120335.1, SO:0001217, UniParc:UPI000665D3D9, UniRef:UniRef100_UPI000665D3D9, UniRef:UniRef50_A0A242VRD8, UniRef:UniRef90_A0A242VRD8
KODCJN_03317	contig_1	cds	3508145	3508966	-	yafZ	UPF0380 protein YafZ	RefSeq:WP_049120334.1, SO:0001217, UniParc:UPI0006682EA8, UniRef:UniRef100_A0AAI9MQT0, UniRef:UniRef50_P77206, UniRef:UniRef90_P77206
KODCJN_03318	contig_1	cds	3509058	3509921	-	ykfA	putative protein YkfA	COG:COG3596, COG:R, GO:0002098, GO:0005525, GO:0005737, GO:0005829, GO:0030488, RefSeq:WP_054625710.1, SO:0001217, UniParc:UPI0006D19594, UniRef:UniRef100_UPI0006D19594, UniRef:UniRef50_P52131, UniRef:UniRef90_P75678
KODCJN_03319	contig_1	cds	3510351	3511256	+		WYL domain-containing protein	RefSeq:WP_044593430.1, SO:0001217, UniParc:UPI0005C8D6E4, UniRef:UniRef100_UPI0005C8D6E4, UniRef:UniRef50_A0A1G6T575, UniRef:UniRef90_A0A0J1N2W5
KODCJN_03320	contig_1	cds	3511256	3514534	+		helicase-related protein	RefSeq:WP_054625709.1, SO:0001217, UniParc:UPI0006D2911A, UniRef:UniRef100_UPI0006D2911A, UniRef:UniRef50_N8WWN4, UniRef:UniRef90_UPI001AE80A7F
KODCJN_03321	contig_1	cds	3514531	3515232	+		DUF4391 domain-containing protein	RefSeq:WP_007869707.1, SO:0001217, UniParc:UPI00029C7B25, UniRef:UniRef100_UPI00029C7B25, UniRef:UniRef50_A0A0H3LIA5, UniRef:UniRef90_A0AAE4MTZ3
KODCJN_03322	contig_1	cds	3515229	3517934	+	helD	DNA 3'-5' helicase II	COG:COG3973, COG:L, RefSeq:WP_054625708.1, SO:0001217, UniParc:UPI0006D25701, UniRef:UniRef100_UPI0006D25701, UniRef:UniRef50_A0A542LUZ9, UniRef:UniRef90_A0A840MQB9
KODCJN_03323	contig_1	cds	3518010	3519971	+	mod	site-specific DNA-methyltransferase	COG:COG2189, COG:L, RefSeq:WP_007869709.1, SO:0001217, UniParc:UPI00029C6684, UniRef:UniRef100_UPI00029C6684, UniRef:UniRef50_A0A1I4FBT4, UniRef:UniRef90_UPI00029C6684
KODCJN_03324	contig_1	cds	3519983	3523054	+	pM0699	Putative type III restriction-modification system restriction subunit	COG:COG3587, COG:V, EC:3.1.21.5, KEGG:K01156, RefSeq:WP_104678546.1, SO:0001217, UniParc:UPI000CF1979D, UniRef:UniRef100_UPI000CF1979D, UniRef:UniRef50_A0A2K8M6M3, UniRef:UniRef90_A0A377KFJ3
KODCJN_03325	contig_1	cds	3523072	3523308	+		hypothetical protein	RefSeq:WP_032181179.1, SO:0001217, UniParc:UPI00050ABCC2, UniRef:UniRef100_UPI0022475B9C, UniRef:UniRef50_UPI0022475B9C, UniRef:UniRef90_UPI0022475B9C
KODCJN_03326	contig_1	cds	3523379	3525583	+		Dynamin family protein	RefSeq:WP_104678498.1, SO:0001217, UniParc:UPI000CF1C571, UniRef:UniRef100_UPI000CF1C571, UniRef:UniRef50_A0AAQ0XVP1, UniRef:UniRef90_A0AAQ0XVP1
KODCJN_03327	contig_1	cds	3525580	3527280	+		Labile enterotoxin output A	RefSeq:WP_104678499.1, SO:0001217, UniParc:UPI000CF080DA, UniRef:UniRef100_UPI000CF080DA, UniRef:UniRef50_A0A085FXZ7, UniRef:UniRef90_A0AAQ0XRV0
KODCJN_03328	contig_1	cds	3527322	3528077	+		PD-(D/E)XK nuclease	RefSeq:WP_104678500.1, SO:0001217, UniParc:UPI000CF0A0DA, UniRef:UniRef100_UPI000CF0A0DA, UniRef:UniRef50_E3G2L2, UniRef:UniRef90_A0AAQ0XWA8
KODCJN_03329	contig_1	cds	3528093	3528737	+		Phage protein	RefSeq:WP_104678501.1, SO:0001217, UniParc:UPI000CF18A49, UniRef:UniRef100_UPI000CF18A49, UniRef:UniRef50_A0A7D6ACN3, UniRef:UniRef90_A0AB36H7D4
KODCJN_03330	contig_1	cds	3528802	3529428	-	yfjJ	putative protein YfjJ	RefSeq:WP_016243845.1, SO:0001217, UniParc:UPI000339EEA9, UniRef:UniRef100_A0AAQ0XPQ2, UniRef:UniRef50_P52125, UniRef:UniRef90_P52125
KODCJN_03331	contig_1	cds	3529553	3530974	-		YyfjI	RefSeq:WP_104678502.1, SO:0001217, UniParc:UPI000CF17297, UniRef:UniRef100_UPI000CF17297, UniRef:UniRef50_C6CMM7, UniRef:UniRef90_J7FPM6
KODCJN_03332	contig_1	cds	3531109	3531345	-	alpA	AlpA	COG:COG3311, COG:KX, RefSeq:WP_104678503.1, SO:0001217, UniParc:UPI000CF0ABE7, UniRef:UniRef100_UPI000CF0ABE7, UniRef:UniRef50_A0A375A6S2, UniRef:UniRef90_J7FUQ8
KODCJN_03333	contig_1	cds	3531465	3532475	-		hypothetical protein	RefSeq:WP_104678504.1, SO:0001217, UniParc:UPI000CF10B58, UniRef:UniRef100_UPI000CF10B58, UniRef:UniRef50_A0AAQ1BE32, UniRef:UniRef90_A0AAQ1BE32
KODCJN_03334	contig_1	cds	3532907	3533185	+	tnp	IS3 family transposase ORF A	SO:0001217, UniRef:UniRef50_A0AA86IVA1, UniRef:UniRef90_A0A0H3CL11
KODCJN_03336	contig_1	cds	3534321	3535637	-	fimB	Tyr recombinase domain-containing protein	COG:COG0582, COG:LX, RefSeq:WP_016243850.1, SO:0001217, UniParc:UPI000336CAD6, UniRef:UniRef100_A0A8B3U8B4, UniRef:UniRef50_R8WRY1, UniRef:UniRef90_R8WRY1
KODCJN_03340	contig_1	cds	3537267	3537392	-		hypothetical protein	SO:0001217, UniRef:UniRef50_V5TUR4
KODCJN_03352	contig_1	cds	3551286	3551534	-		DUF2442 domain-containing protein	RefSeq:WP_007778197.1, SO:0001217, UniParc:UPI00029BA5A6, UniRef:UniRef100_V5TWQ3, UniRef:UniRef50_Q2RQ81, UniRef:UniRef90_C9Y0F8
KODCJN_03353	contig_1	cds	3551518	3551766	-		DUF4160 domain-containing protein	RefSeq:WP_076726257.1, SO:0001217, UniParc:UPI0009788DB4, UniRef:UniRef100_A0AAN5X4S3, UniRef:UniRef50_H8Z6Z9, UniRef:UniRef90_A0A423XZG0
KODCJN_03375	contig_1	cds	3571987	3573930	-		MG2 domain-containing protein	SO:0001217, UniRef:UniRef50_A0A3M5ESH4, UniRef:UniRef90_UPI001EFD9875
KODCJN_03377	contig_1	cds	3574613	3575173	-		DUF2138 domain-containing protein	RefSeq:WP_239982498.1, SO:0001217, UniParc:UPI001EFC7957, UniRef:UniRef100_UPI001EFC7957, UniRef:UniRef50_UPI001EFC7957, UniRef:UniRef90_UPI001EFC7957
KODCJN_03383	contig_1	cds	3582209	3582544	-		hypothetical protein	RefSeq:WP_253904941.1, SO:0001217, UniParc:UPI0020A6CD7A, UniRef:UniRef100_UPI001EFDC334, UniRef:UniRef50_UPI0021586262, UniRef:UniRef90_UPI0021586262
KODCJN_03444	contig_1	cds	3642952	3644571	-	rfaL	O-antigen ligase C-terminal domain-containing protein	COG:COG3307, COG:M, SO:0001217, UniRef:UniRef50_A0A839WIC8, UniRef:UniRef90_A0A853H7G5
KODCJN_03445	contig_1	cds	3644815	3645342	-		Type 1 fimbrial protein	RefSeq:WP_171965089.1, SO:0001217, UniParc:UPI001559D418, UniRef:UniRef100_UPI001559D418, UniRef:UniRef50_C9Y127, UniRef:UniRef90_A0A853GZR8
KODCJN_03446	contig_1	cds	3645351	3645764	-		Fimbrial protein	SO:0001217, UniRef:UniRef50_A0A0J1LX96, UniRef:UniRef90_A0A853H6W9
KODCJN_03447	contig_1	cds	3645839	3646768	-		Fimbrial protein	RefSeq:WP_076727108.1, SO:0001217, UniParc:UPI000976CD28, UniRef:UniRef100_A0AAN5X458, UniRef:UniRef50_A0A853HC16, UniRef:UniRef90_A0A853HC16
KODCJN_03448	contig_1	cds	3646798	3647352	-		Type 1 fimbrial protein	RefSeq:WP_081396384.1, SO:0001217, UniParc:UPI0009D6668F, UniRef:UniRef100_A0AAN5X4D1, UniRef:UniRef50_V5TW45, UniRef:UniRef90_A0AAN5X4D1
KODCJN_03449	contig_1	cds	3647396	3648154	-	fimC	Fimbria/pilus periplasmic chaperone	COG:COG3121, COG:W, KEGG:K12519, RefSeq:WP_076727077.1, SO:0001217, UniParc:UPI00097722D9, UniRef:UniRef100_A0AAN5X1J7, UniRef:UniRef50_K1JTE2, UniRef:UniRef90_A0A7V7RAG3
KODCJN_03450	contig_1	cds	3648195	3650702	-	fimD	Outer membrane usher protein	COG:COG3188, COG:NW, KEGG:K12518, RefSeq:WP_158683805.1, SO:0001217, UniParc:UPI00131A0834, UniRef:UniRef100_A0AAN5X5D7, UniRef:UniRef50_B2VGZ5, UniRef:UniRef90_A0AAN5X5D7
KODCJN_03451	contig_1	cds	3650776	3651336	-	fimA	Type 1 fimbrial protein	COG:COG3539, COG:N, RefSeq:WP_007871129.1, SO:0001217, UniParc:UPI00029C7544, UniRef:UniRef100_UPI00029C7544, UniRef:UniRef50_K8AIH8, UniRef:UniRef90_A0A6L3RCS3
KODCJN_03452	contig_1	cds	3651408	3651941	-	fimA	PapA	COG:COG3539, COG:N, RefSeq:WP_007852288.1, SO:0001217, UniParc:UPI00029C58D7, UniRef:UniRef100_A0AAN6AVP4, UniRef:UniRef50_A0A085U911, UniRef:UniRef90_K8AE35
KODCJN_03509	contig_1	cds	3710244	3710561	-		DUF2645 domain-containing protein	RefSeq:WP_076726357.1, SO:0001217, UniParc:UPI00097672BF, UniRef:UniRef100_A0AAN5X1N0, UniRef:UniRef50_A0A427URZ8, UniRef:UniRef90_A0AA45C1Z9
KODCJN_03535	contig_1	cds	3730925	3731218	+		hypothetical protein	SO:0001217, UniRef:UniRef50_UPI001CA4FBB0
KODCJN_03597	contig_1	cds	3800015	3800263	-	yjbE	Exopolysaccharide production protein YjbE	RefSeq:WP_004387525.1, SO:0001217, UniParc:UPI00015B9E68, UniRef:UniRef100_A7MPC6, UniRef:UniRef50_A7MPC6, UniRef:UniRef90_A7MPC6
KODCJN_03798	contig_1	cds	4003236	4003427	+		Stability determinant domain-containing protein	RefSeq:WP_076727147.1, SO:0001217, UniParc:UPI0009765224, UniRef:UniRef100_A0A9X7IXE6, UniRef:UniRef50_V5TVG7, UniRef:UniRef90_V5TVG7
KODCJN_03799	contig_1	cds	4003427	4003702	+	parE	Type II toxin-antitoxin system RelE/ParE family toxin	COG:COG3668, COG:X, RefSeq:WP_007797229.1, SO:0001217, UniParc:UPI00029C3EA7, UniRef:UniRef100_A0A2S9UG96, UniRef:UniRef50_A0A2S9UG96, UniRef:UniRef90_A0A2S9UG96
KODCJN_03870	contig_1	cds	4091223	4092311	-	immA	HTH cro/C1-type domain-containing protein	COG:COG2856, COG:O, RefSeq:WP_052953328.1, SO:0001217, UniParc:UPI0006992BB8, UniRef:UniRef100_UPI0006992BB8, UniRef:UniRef50_A0A0H3FND7, UniRef:UniRef90_A0A0H3FND7
KODCJN_03871	contig_1	cds	4092295	4092924	-		Phage protein	RefSeq:WP_045142713.1, SO:0001217, UniParc:UPI0005E9AD59, UniRef:UniRef100_A0AAQ1BFF8, UniRef:UniRef50_A0A742RGR2, UniRef:UniRef90_A0A742RGR2
KODCJN_03873	contig_1	cds	4093541	4093906	+	arsD	arsenite efflux transporter metallochaperone ArsD	GO:0003677, GO:0046685, NCBIProtein:AAB09625.1, RefSeq:WP_045142712.1, SO:0001217, UniParc:UPI0005DC2F0E, UniRef:UniRef100_A0AAT9W7B3, UniRef:UniRef50_M1SCS6, UniRef:UniRef90_I2B5Q5
KODCJN_03874	contig_1	cds	4093924	4095675	+	arsA	arsenite efflux transporter ATPase subunit ArsA	BlastRules:WP_004152099, BlastRules:WP_010999951, BlastRules:WP_131199602, COG:COG0003, COG:P, EC:7.3.2.7, GO:0005524, GO:0015446, GO:0016887, GO:0071722, KEGG:K01551, NCBIProtein:BAA24822.1, RefSeq:WP_045142711.1, SO:0001217, UniParc:UPI0005DDFA2A, UniRef:UniRef100_UPI0005DDFA2A, UniRef:UniRef50_P08690, UniRef:UniRef90_O50593
KODCJN_03878	contig_1	cds	4098146	4099903	-	arsA	arsenical pump-driving ATPase	COG:COG0003, COG:P, EC:7.3.-.-, EC:7.3.2.7, GO:0005524, GO:0015446, GO:0016887, GO:0071722, KEGG:K01551, RefSeq:WP_045142709.1, SO:0001217, UniParc:UPI0005E85129, UniRef:UniRef100_UPI0005E85129, UniRef:UniRef50_A0A859A776, UniRef:UniRef90_A0A377TDH8
KODCJN_03879	contig_1	cds	4099924	4100286	-	arsD	Arsenic metallochaperone ArsD family protein	RefSeq:WP_032620707.1, SO:0001217, UniParc:UPI0004486731, UniRef:UniRef100_A0A9W3LE86, UniRef:UniRef50_A0AAP5XR95, UniRef:UniRef90_A0AAP5XR95
KODCJN_03880	contig_1	cds	4100362	4100907	-	rpoE	Sigma-70 family RNA polymerase sigma factor	COG:COG1595, COG:K, RefSeq:WP_045142708.1, SO:0001217, UniParc:UPI0005E93C7D, UniRef:UniRef100_UPI0005E93C7D, UniRef:UniRef50_Q849Y9, UniRef:UniRef90_Q849Y9
KODCJN_03882	contig_1	cds	4102406	4103611	-		Major facilitator transporter	RefSeq:WP_032620712.1, SO:0001217, UniParc:UPI000445FFB4, UniRef:UniRef100_A0A9W3Q102, UniRef:UniRef50_A0A7Z7PRF0, UniRef:UniRef90_A0A9W3Q102
KODCJN_03883	contig_1	cds	4103794	4104621	-		Universal stress protein	RefSeq:WP_040117037.1, SO:0001217, UniParc:UPI000582036A, UniRef:UniRef100_UPI000582036A, UniRef:UniRef50_A0A6G8F8J1, UniRef:UniRef90_A0A9W3LMJ2
KODCJN_03884	contig_1	cds	4104640	4106118	-	sUL1	Bicarbonate transporter BicA	COG:COG0659, COG:P, KEGG:K03321, RefSeq:WP_045142706.1, SO:0001217, UniParc:UPI0005DB2207, UniRef:UniRef100_UPI0005DB2207, UniRef:UniRef50_P55189, UniRef:UniRef90_A0A142BMN3
KODCJN_03885	contig_1	cds	4106593	4106799	-		hypothetical protein	SO:0001217, UniRef:UniRef50_UPI001954450A, UniRef:UniRef90_UPI001954450A
KODCJN_03886	contig_1	cds	4107095	4108114	-		Inovirus Gp2 family protein	RefSeq:WP_045142705.1, SO:0001217, UniParc:UPI0005E7F207, UniRef:UniRef100_UPI0005E7F207, UniRef:UniRef50_E0J5A1, UniRef:UniRef90_V3PU77
KODCJN_03887	contig_1	cds	4108464	4108667	-		Rha family transcriptional regulator	RefSeq:WP_045142717.1, SO:0001217, UniParc:UPI0005DD516F, UniRef:UniRef100_UPI0005DD516F, UniRef:UniRef50_A0A1B7JXR1, UniRef:UniRef90_A0A2J0PUT8
KODCJN_03888	contig_1	cds	4109033	4110259	+		hypothetical protein	RefSeq:WP_045142704.1, SO:0001217, UniParc:UPI0005DDEC1C, UniRef:UniRef100_UPI0005DDEC1C, UniRef:UniRef50_A0A0J1LMD9, UniRef:UniRef90_A0A9W3Q109
KODCJN_03889	contig_1	cds	4110613	4111047	+		hypothetical protein	RefSeq:WP_044488933.1, SO:0001217, UniParc:UPI0004454900, UniRef:UniRef100_A0A9W3Q116, UniRef:UniRef50_L0MJZ6, UniRef:UniRef90_A0A2J0PV12
KODCJN_03890	contig_1	cds	4111292	4111999	+		hypothetical protein	SO:0001217, UniRef:UniRef50_V3PU82, UniRef:UniRef90_A0A2F0P942
KODCJN_03891	contig_1	cds	4112058	4112249	+		hypothetical protein	RefSeq:WP_072044168.1, SO:0001217, UniParc:UPI0007964A20, UniRef:UniRef100_A0A157LDE7, UniRef:UniRef50_V3PB62, UniRef:UniRef90_V3PB62
KODCJN_03892	contig_1	cds	4112692	4113513	+		DUF945 domain-containing protein	RefSeq:WP_032620720.1, SO:0001217, UniParc:UPI00044CEB46, UniRef:UniRef100_A0A9W3LUZ0, UniRef:UniRef50_P77206, UniRef:UniRef90_C7BP20
KODCJN_03893	contig_1	cds	4113583	4114053	+	radC	MPN domain-containing protein	COG:COG2003, COG:L, KEGG:K03630, RefSeq:WP_045142703.1, SO:0001217, UniParc:UPI0005E95AE0, UniRef:UniRef100_A0A144UX97, UniRef:UniRef50_P52140, UniRef:UniRef90_E0J376
KODCJN_03894	contig_1	cds	4114062	4114283	+		DUF987 domain-containing protein	RefSeq:WP_032620724.1, SO:0001217, UniParc:UPI0004465001, UniRef:UniRef100_A0AAQ0XT82, UniRef:UniRef50_Q9XB42, UniRef:UniRef90_E0J375
KODCJN_03895	contig_1	cds	4114315	4114680	+	yeeU	Type IV toxin-antitoxin system YeeU family antitoxin	KEGG:K18838, RefSeq:WP_045142702.1, SO:0001217, UniParc:UPI0005E3FDD9, UniRef:UniRef100_A0A157LC67, UniRef:UniRef50_Q47684, UniRef:UniRef90_E0J374
KODCJN_03896	contig_1	cds	4114714	4115034	+		Toxin	KEGG:K18837, RefSeq:WP_023305176.1, SO:0001217, UniParc:UPI0003BE8B48, UniRef:UniRef100_A0A9W3LB98, UniRef:UniRef50_S3JKR9, UniRef:UniRef90_E0J373
KODCJN_03898	contig_1	cds	4115774	4116292	-		DUF4199 domain-containing protein	RefSeq:WP_076728209.1, SO:0001217, UniParc:UPI0009781A58, UniRef:UniRef100_UPI0009781A58, UniRef:UniRef50_V5U695, UniRef:UniRef90_V5U695
KODCJN_03994	contig_1	cds	4214852	4215382	-	yihI	Der GTPase-activating protein YihI	COG:COG3078, COG:J, GO:0005096, GO:0042254, RefSeq:WP_104678280.1, SO:0001217, UniParc:UPI000CF1BAEC, UniRef:UniRef100_A0AAN5X3K4, UniRef:UniRef50_P0A8H6, UniRef:UniRef90_A7MMT5
KODCJN_03998	contig_1	sorf	4216700	4216747	-	spfP	Small protein SpfP	GO:0043610, GO:0061980, RefSeq:WP_071892919.1, SO:0001217, UniParc:UPI00000D0151, UniRef:UniRef100_P0DW56, UniRef:UniRef50_P0DW56, UniRef:UniRef90_P0DW56
KODCJN_04007	contig_1	cds	4224269	4224490	+		hypothetical protein	SO:0001217, UniRef:UniRef50_UPI000CFD5760, UniRef:UniRef90_UPI000CFD5760
KODCJN_04061	contig_1	cds	4278471	4279406	-		retron St85 family RNA-directed DNA polymerase	EC:2.7.7.49, GO:0001171, GO:0051607, KEGG:K00986, RefSeq:WP_076728094.1, SO:0001217, UniParc:UPI000975BC17, UniRef:UniRef100_UPI000975BC17, UniRef:UniRef50_A0A455RWQ2, UniRef:UniRef90_A0A455RWQ2
KODCJN_04062	contig_1	cds	4279406	4280368	-		retron St85 family effector protein	RefSeq:WP_076728119.1, SO:0001217, UniParc:UPI0009788ACC, UniRef:UniRef100_UPI0009788ACC, UniRef:UniRef90_A0A3V2LPC5
KODCJN_04065	contig_1	cds	4280693	4281253	-		Integrase	SO:0001217, UniRef:UniRef50_A0AA41HC06, UniRef:UniRef90_A0AB38P161

## Sheet: NMI5563_17-specific genes
locus_tag	sequence_id	type	start	stop	strand	gene	product	dbxrefs
KOCPCE_00041	contig_1	cds	39593	40087	+		Type VI secretion system amidase effector protein Tae4	RefSeq:WP_012126156.1, SO:0001217, UniParc:UPI00015BAD02, UniRef:UniRef100_A7MQ14, UniRef:UniRef50_V5BWP6, UniRef:UniRef90_A7MQ14
KOCPCE_00063	contig_1	cds	67627	68169	+		DUF4303 domain-containing protein	RefSeq:WP_012126141.1, SO:0001217, UniParc:UPI00015BAC80, UniRef:UniRef100_A7MQ43, UniRef:UniRef50_A7MQ43, UniRef:UniRef90_A7MQ43
KOCPCE_00064	contig_1	cds	68365	68679	+		RHS repeat protein	SO:0001217, UniParc:UPI00015BAC7F, UniRef:UniRef100_A7MQ42, UniRef:UniRef50_A7MQ42, UniRef:UniRef90_A7MQ42
KOCPCE_00070	contig_1	cds	77648	78277	+		hypothetical protein	RefSeq:WP_012126133.1, SO:0001217, UniParc:UPI00015BAC76, UniRef:UniRef100_A7MQ49, UniRef:UniRef50_A7MQ49, UniRef:UniRef90_A7MQ49
KOCPCE_00072	contig_1	cds	80019	80549	+		SMI1/KNR4 family protein	RefSeq:WP_012126129.1, SO:0001217, UniParc:UPI00015BAC72, UniRef:UniRef100_A7ML19, UniRef:UniRef50_Q1IB40, UniRef:UniRef90_A7ML19
KOCPCE_00073	contig_1	cds	80666	80965	+		Colicin immunity protein	RefSeq:WP_012126127.1, SO:0001217, UniParc:UPI00015BAC71, UniRef:UniRef100_A7ML22, UniRef:UniRef50_A7ML22, UniRef:UniRef90_A7ML22
KOCPCE_00074	contig_1	cds	81169	81663	+		Cytoplasmic protein	SO:0001217, UniRef:UniRef50_D4GHJ6, UniRef:UniRef90_A7ML20
KOCPCE_00075	contig_1	cds	82222	82560	+		hypothetical protein	PFAM:PF24832.1, RefSeq:WP_041460753.1, SO:0001217, UniParc:UPI00059C5D17, UniRef:UniRef100_A7ML31, UniRef:UniRef50_A7ML31, UniRef:UniRef90_A7ML31
KOCPCE_00076	contig_1	cds	83396	83938	+		HEAT repeat domain-containing protein	RefSeq:WP_012126124.1, SO:0001217, UniParc:UPI00015BAC6D, UniRef:UniRef100_A7ML30, UniRef:UniRef50_A7ML30, UniRef:UniRef90_A7ML30
KOCPCE_00077	contig_1	cds	84168	84356	+		RHS domain-containing protein	RefSeq:WP_236907274.1, SO:0001217, UniParc:UPI0002E2638B, UniRef:UniRef100_UPI001F38B923, UniRef:UniRef50_A7ML28, UniRef:UniRef90_A7ML28
KOCPCE_00083	contig_1	cds	88481	88588	-		Triosephosphate isomerase	SO:0001217, UniRef:UniRef50_A0A2T7AXG8, UniRef:UniRef90_A0A2T7AXG8
KOCPCE_00100	contig_1	cds	107474	107605	-		hypothetical protein
KOCPCE_00101	contig_1	cds	107652	107963	+		Toxin HigB-2	RefSeq:WP_012126103.1, SO:0001217, UniParc:UPI00015BAC1A, UniRef:UniRef100_A7ML47, UniRef:UniRef50_A0A379T353, UniRef:UniRef90_V5TV61
KOCPCE_00102	contig_1	cds	107963	108253	+	nadS	NadS family protein	RefSeq:WP_007871962.1, SO:0001217, UniParc:UPI00015BABE0, UniRef:UniRef100_A7ML46, UniRef:UniRef50_Q5ZRG8, UniRef:UniRef90_A7ML46
KOCPCE_00498	contig_1	cds	528460	528786	+		DUF1493 domain-containing protein	RefSeq:WP_012125882.1, SO:0001217, UniParc:UPI00015BA602, UniRef:UniRef100_A7MG63, UniRef:UniRef50_E6W7H8, UniRef:UniRef90_A7MG63
KOCPCE_00499	contig_1	cds	528916	529452	-		Glycerol dehydrogenase	SO:0001217, UniRef:UniRef50_A0A2X3D589, UniRef:UniRef90_G5R8F5
KOCPCE_00500	contig_1	cds	529466	530017	-		Glycerol dehydrogenase	SO:0001217, UniRef:UniRef50_A0A485BF50
KOCPCE_00501	contig_1	cds	530211	530462	-	marR	MarR family transcriptional regulator	RefSeq:WP_012125881.1, SO:0001217, UniParc:UPI00015BA601, UniRef:UniRef100_A7MG62, UniRef:UniRef50_V5U466, UniRef:UniRef90_V5U466
KOCPCE_00502	contig_1	cds	530499	530756	-	marR	MarR family transcriptional regulator	RefSeq:WP_012125880.1, SO:0001217, UniParc:UPI00015BA600, UniRef:UniRef100_A7MG61, UniRef:UniRef50_A0A6B3J056, UniRef:UniRef90_A7MG61
KOCPCE_00503	contig_1	cds	530750	531790	-		HNH endonuclease	RefSeq:WP_012125879.1, SO:0001217, UniParc:UPI00015BA5FF, UniRef:UniRef100_A7MG60, UniRef:UniRef50_A7MG60, UniRef:UniRef90_A7MG60
KOCPCE_00573	contig_1	cds	606623	610405	+		Glycosyltransferase 2-like domain-containing protein	RefSeq:WP_054628572.1, SO:0001217, UniParc:UPI0006D09C1E, UniRef:UniRef100_UPI0035194F3E, UniRef:UniRef50_C9XV10, UniRef:UniRef90_A7MIH1
KOCPCE_00574	contig_1	cds	610471	611700	+		Alpha/beta hydrolase	RefSeq:WP_012125825.1, SO:0001217, UniParc:UPI00015BA4F2, UniRef:UniRef100_A7MIG9, UniRef:UniRef50_C9XV11, UniRef:UniRef90_A7MIG9
KOCPCE_00591	contig_1	sorf	631137	631205	+		thr operon leader peptide	RefSeq:WP_071601047.1, SO:0001217, UniParc:UPI0008FBCA4C, UniRef:UniRef100_A0A2S9UEH3, UniRef:UniRef50_A0A2S9UEH3, UniRef:UniRef90_A0A2S9UEH3
KOCPCE_00706	contig_1	cds	764246	764575	-		(pseudo) hypothetical protein	SO:0001217, UniRef:UniRef50_UPI001A9C2B15, UniRef:UniRef90_UPI001A9C2B15
KOCPCE_00814	contig_1	cds	879757	881040	+	drt3a	antiviral reverse transcriptase Drt3a	GO:0051607, RefSeq:WP_108463256.1, SO:0001217, UniParc:UPI000D3A4CEB, UniRef:UniRef100_UPI000D3A4CEB, UniRef:UniRef50_A0A198FPJ6, UniRef:UniRef90_UPI001BA6BE5F
KOCPCE_00815	contig_1	cds	881037	882998	+	drt3b	antiviral reverse transcriptase Drt3b	GO:0051607, RefSeq:WP_117115898.1, SO:0001217, UniParc:UPI000E2B7BBB, UniRef:UniRef100_UPI000E2B7BBB, UniRef:UniRef50_A0A486R2Y3, UniRef:UniRef90_A0A3I8G8J2
KOCPCE_00816	contig_1	cds	883604	884416	-		(pseudo) hypothetical protein	RefSeq:WP_180552832.1, SO:0001217, UniParc:UPI001385E16B, UniRef:UniRef100_UPI001385E16B, UniRef:UniRef50_A0AAN5QN41, UniRef:UniRef90_A0AAN5QN41, UniRef:UniRef90_A0AAP3EL29
KOCPCE_00817	contig_1	cds	884436	884708	-		Zinc finger Ogr/Delta-type domain-containing protein	RefSeq:WP_079781189.1, SO:0001217, UniParc:UPI0009A98E33, UniRef:UniRef100_A0A5U1Q8Q0, UniRef:UniRef50_A0A6P1Q191, UniRef:UniRef90_A0A3I8FV44
KOCPCE_00818	contig_1	cds	884710	885264	-		Phage polarity suppression protein	RefSeq:WP_108463260.1, SO:0001217, UniParc:UPI000D3AFC45, UniRef:UniRef100_UPI000D3AFC45, UniRef:UniRef50_W1YXZ8, UniRef:UniRef90_W1YXZ8
KOCPCE_00819	contig_1	cds	885261	886013	-		Septation initiation protein	RefSeq:WP_108463261.1, SO:0001217, UniParc:UPI000D3BAF82, UniRef:UniRef100_UPI000D3BAF82, UniRef:UniRef50_A0A0R9N134, UniRef:UniRef90_A0A0R9N134
KOCPCE_00820	contig_1	cds	886918	887178	+	alpA	AlpA family transcriptional regulator	RefSeq:WP_108463263.1, SO:0001217, UniParc:UPI000D343CD8, UniRef:UniRef100_A0AAJ2KTI5, UniRef:UniRef50_P12552, UniRef:UniRef90_A0A066PTC1
KOCPCE_00821	contig_1	cds	887130	887723	+		Ash family protein	SO:0001217, UniRef:UniRef50_A0A2S5C3N4, UniRef:UniRef90_A0A066PWD2
KOCPCE_00824	contig_1	cds	887723	887947	+		Cytoplasmic protein	RefSeq:WP_108463265.1, SO:0001217, UniParc:UPI000D36E28C, UniRef:UniRef100_A0AAJ2NKT9, UniRef:UniRef50_D8MLF4, UniRef:UniRef90_A0A0R9MN44
KOCPCE_00825	contig_1	cds	887944	888267	+	clpB	Clp protease ClpB	RefSeq:WP_180552833.1, SO:0001217, UniParc:UPI00137EC8C6, UniRef:UniRef100_UPI00137EC8C6, UniRef:UniRef50_D4GKP7, UniRef:UniRef90_A0A5A4U774
KOCPCE_00826	contig_1	cds	888282	890615	+		DNA primase	RefSeq:WP_117115895.1, SO:0001217, UniParc:UPI000E2B38DC, UniRef:UniRef100_UPI000E2B38DC, UniRef:UniRef50_P10277, UniRef:UniRef90_A0A376Q100
KOCPCE_00827	contig_1	cds	891312	892376	+		AAA domain-containing protein	RefSeq:WP_080515378.1, SO:0001217, UniParc:UPI000303F943, UniRef:UniRef100_A7MN42, UniRef:UniRef50_A0A0M2M302, UniRef:UniRef90_A7MN42
KOCPCE_00828	contig_1	cds	892377	893048	+		RiboL-PSP-HEPN domain-containing protein	RefSeq:WP_012125591.1, SO:0001217, UniParc:UPI00015BA949, UniRef:UniRef100_A7MN41, UniRef:UniRef50_A7MN41, UniRef:UniRef90_A7MN41
KOCPCE_00829	contig_1	cds	893563	894132	+		hypothetical protein	RefSeq:WP_041460597.1, SO:0001217, UniParc:UPI0002F23952, UniRef:UniRef100_A7MN40, UniRef:UniRef50_C9XWG6, UniRef:UniRef90_C9XWG6
KOCPCE_00830	contig_1	cds	894212	894655	-		Lysozyme inhibitor LprI-like N-terminal domain-containing protein	RefSeq:WP_012125589.1, SO:0001217, UniParc:UPI00015BA947, UniRef:UniRef100_A7MN39, UniRef:UniRef50_A0AAC8VNA2, UniRef:UniRef90_K8A8J6
KOCPCE_00831	contig_1	cds	894799	895242	-		Lysozyme inhibitor LprI-like N-terminal domain-containing protein	RefSeq:WP_012125588.1, SO:0001217, UniParc:UPI00015BA946, UniRef:UniRef100_A7MN55, UniRef:UniRef50_A0AAC8VNA2, UniRef:UniRef90_A0AAC8VNA2
KOCPCE_00832	contig_1	cds	895309	895770	-		Lysozyme inhibitor LprI-like N-terminal domain-containing protein	RefSeq:WP_012125587.1, SO:0001217, UniParc:UPI00015BA945, UniRef:UniRef100_A7MN54, UniRef:UniRef50_K8ACS6, UniRef:UniRef90_V5U202
KOCPCE_00833	contig_1	cds	895814	896257	-		Lysozyme inhibitor LprI-like N-terminal domain-containing protein	RefSeq:WP_012125586.1, SO:0001217, UniParc:UPI00015BA944, UniRef:UniRef100_A7MN53, UniRef:UniRef50_A0AAC8VNA2, UniRef:UniRef90_A7MN53
KOCPCE_00834	contig_1	cds	896254	897192	-		Peptidoglycan binding-like domain-containing protein	RefSeq:WP_012125585.1, SO:0001217, UniParc:UPI00015BA943, UniRef:UniRef100_A7MN52, UniRef:UniRef50_V5U400, UniRef:UniRef90_V5U400
KOCPCE_00835	contig_1	cds	897883	898107	+		hypothetical protein	PFAM:PF24295.1, SO:0001217, UniRef:UniRef50_A0A2T7AVK6, UniRef:UniRef90_UPI00158823B6
KOCPCE_00855	contig_1	cds	914331	914678	-		Conjugal transfer protein	RefSeq:WP_012125564.1, SO:0001217, UniParc:UPI00015BA904, UniRef:UniRef100_A7MN79, UniRef:UniRef50_A0A7V7UQH6, UniRef:UniRef90_A0A7V7UQH6
KOCPCE_00866	contig_1	cds	928923	929096	-		Glucoamylase and related glycosyl hydrolases	SO:0001217, UniParc:UPI00015BA8BF, UniRef:UniRef100_A7MN82, UniRef:UniRef50_A0AAI7ZDZ1, UniRef:UniRef90_K8A3E8
KOCPCE_00897	contig_1	cds	961703	962245	-		Hemolysin	SO:0001217, UniRef:UniRef50_A0A7H4ME85
KOCPCE_01000	contig_1	cds	1077738	1078196	+		DUF3828 domain-containing protein	RefSeq:WP_012125465.1, SO:0001217, UniParc:UPI00015BA6B1, UniRef:UniRef100_A7MFM1, UniRef:UniRef50_A7MFM1, UniRef:UniRef90_A7MFM1
KOCPCE_01003	contig_1	cds	1079167	1079388	+		Phage protein	RefSeq:WP_007781449.1, SO:0001217, UniParc:UPI00015BA6AE, UniRef:UniRef100_A7MFL7, UniRef:UniRef50_A0A0J1LKI4, UniRef:UniRef90_A7MFL7
KOCPCE_01071	contig_1	cds	1153997	1155160	-		Prophage DLP12 integrase	RefSeq:WP_054628521.1, SO:0001217, UniParc:UPI0006D14FDF, UniRef:UniRef100_UPI000CF12DE5, UniRef:UniRef50_P24218, UniRef:UniRef90_C9XXY2
KOCPCE_01072	contig_1	cds	1155387	1155740	-		hypothetical protein	RefSeq:WP_054628522.1, SO:0001217, UniParc:UPI0006CFCF89, UniRef:UniRef100_UPI000A18D38E, UniRef:UniRef50_UPI000A18D38E, UniRef:UniRef90_UPI000A18D38E
KOCPCE_01073	contig_1	cds	1155772	1156119	-		Prophage protein	RefSeq:WP_032968335.1, SO:0001217, UniParc:UPI000518013E, UniRef:UniRef100_UPI000518013E, UniRef:UniRef50_A0A6D0KXJ0, UniRef:UniRef90_F1C5B4
KOCPCE_01074	contig_1	cds	1156154	1156408	-		LF-82	SO:0001217, UniRef:UniRef50_A7MI48, UniRef:UniRef90_A7MI48
KOCPCE_01075	contig_1	cds	1156710	1157312	-		DUF3850 domain-containing protein	RefSeq:WP_072193688.1, SO:0001217, UniParc:UPI00092FCA6F, UniRef:UniRef100_UPI00092FCA6F, UniRef:UniRef50_A0A851GF02, UniRef:UniRef90_UPI000CF1BF70
KOCPCE_01078	contig_1	cds	1158832	1159068	+		hypothetical protein	SO:0001217, UniParc:UPI00015BA574, UniRef:UniRef100_A7MK03, UniRef:UniRef50_V5U470, UniRef:UniRef90_V5U470
KOCPCE_01079	contig_1	cds	1159078	1159524	+		Ubiquitin carboxyl-hydrolase	RefSeq:WP_041460581.1, SO:0001217, UniParc:UPI00059B693E, UniRef:UniRef100_A7MK07, UniRef:UniRef50_A7MK07, UniRef:UniRef90_A7MK07
KOCPCE_01080	contig_1	cds	1159508	1159939	+		Phage terminase large subunit N-terminal domain-containing protein	KEGG:K06909, SO:0001217, UniParc:UPI00015BA572, UniRef:UniRef100_A7MK06, UniRef:UniRef50_A7MK06, UniRef:UniRef90_A7MK06
KOCPCE_01081	contig_1	cds	1160071	1160409	+		DUF1073 domain-containing protein	KEGG:K09961, SO:0001217, UniParc:UPI00015BA571, UniRef:UniRef100_A7MK04, UniRef:UniRef50_A0A0H3FXW3, UniRef:UniRef90_A7MI88
KOCPCE_01082	contig_1	cds	1160447	1160824	+		hypothetical protein
KOCPCE_01096	contig_1	cds	1177573	1178055	+	tssJ	type VI secretion system lipoprotein TssJ	GO:0033103, SO:0001217, UniRef:UniRef50_C9XYL3, UniRef:UniRef90_Q3ZV16
KOCPCE_01097	contig_1	cds	1178042	1179388	+	tssK	type VI secretion system baseplate subunit TssK	GO:0033103, RefSeq:WP_007848145.1, SO:0001217, UniParc:UPI00005A9C06, UniRef:UniRef100_Q3ZV15, UniRef:UniRef50_A1JTM3, UniRef:UniRef90_C9XYL4
KOCPCE_01098	contig_1	cds	1179388	1180731	+	icmH	type IVB secretion system protein IcmH/DotU	RefSeq:WP_166492140.1, SO:0001217, UniParc:UPI0013826308, UniRef:UniRef100_UPI0013826308, UniRef:UniRef50_A0A0T9Q759, UniRef:UniRef90_Q3ZV14
KOCPCE_01099	contig_1	cds	1180743	1184528	+	tssM	type VI secretion system membrane subunit TssM	GO:0033103, KEGG:K11891, SO:0001217, UniRef:UniRef50_C9XYL6, UniRef:UniRef90_Q3ZV13
KOCPCE_01100	contig_1	cds	1184541	1185197	+		hypothetical protein	RefSeq:WP_236907257.1, SO:0001217, UniParc:UPI000B0F5806, UniRef:UniRef100_UPI000B0F5806, UniRef:UniRef50_C9XYL7, UniRef:UniRef90_Q3ZV12
KOCPCE_01101	contig_1	cds	1185237	1187780	+		Gp5/Type VI secretion system Vgr protein OB-fold domain-containing protein	KEGG:K11904, RefSeq:WP_257645437.1, SO:0001217, UniParc:UPI00214D8F14, UniRef:UniRef100_UPI00214D8F14, UniRef:UniRef50_A1JTM0, UniRef:UniRef90_A7MNP6
KOCPCE_01102	contig_1	cds	1187836	1188096	+		PAAR domain-containing protein	RefSeq:WP_012125401.1, SO:0001217, UniParc:UPI00015BA56D, UniRef:UniRef100_A7MNP5, UniRef:UniRef50_A0A6I2IDE2, UniRef:UniRef90_A7MNP5
KOCPCE_01103	contig_1	cds	1188102	1188890	+	tagK	TagK domain-containing protein	RefSeq:WP_012125400.1, SO:0001217, UniParc:UPI00015BA56C, UniRef:UniRef100_A7MNP4, UniRef:UniRef50_A7MNP4, UniRef:UniRef90_A7MNP4
KOCPCE_01104	contig_1	cds	1188902	1189705	+	impE	ImpE family T6SS protein Cts1E	KEGG:K11898, SO:0001217, UniParc:UPI00015BA521, UniRef:UniRef100_A7MNP3, UniRef:UniRef50_C9XYM1, UniRef:UniRef90_A7MNP3
KOCPCE_01105	contig_1	cds	1189715	1190197	+		IraD/Gp25-like domain-containing protein	KEGG:K11897, RefSeq:WP_007848162.1, SO:0001217, UniParc:UPI00015BA520, UniRef:UniRef100_A7MNP2, UniRef:UniRef50_C9XYM2, UniRef:UniRef90_A7MNP2
KOCPCE_01579	contig_1	cds	1708679	1709140	+		DUF805 domain-containing protein	RefSeq:WP_041460529.1, SO:0001217, UniParc:UPI00059BB636, UniRef:UniRef100_A7MFE6, UniRef:UniRef50_A0A2T7AWE1, UniRef:UniRef90_A0A2S9U8Y2
KOCPCE_01586	contig_1	cds	1713018	1714214	-		DUF4303 domain-containing protein	RefSeq:WP_012125039.1, SO:0001217, UniParc:UPI00015BA2B1, UniRef:UniRef100_A7MFF2, UniRef:UniRef50_K8A965, UniRef:UniRef90_A7MFF2
KOCPCE_01626	contig_1	cds	1753388	1753570	+		hypothetical protein	PFAM:PF05015.19, SO:0001217, UniParc:UPI00015BA07E, UniRef:UniRef100_A7MNW5, UniRef:UniRef50_A7MNW5, UniRef:UniRef90_A7MNW5
KOCPCE_01627	contig_1	cds	1753512	1753691	+		Type II toxin-antitoxin system RelE/ParE family toxin	SO:0001217, UniParc:UPI00015BA07D, UniRef:UniRef100_A7MNW4, UniRef:UniRef50_K0C915, UniRef:UniRef90_A7MNW4
KOCPCE_01628	contig_1	cds	1753724	1754065	+	vapI	HigA family addiction module antitoxin	COG:COG3093, COG:V, GO:0003677, RefSeq:WP_032989868.1, SO:0001217, UniParc:UPI0002F5A104, UniRef:UniRef100_A7MNW3, UniRef:UniRef50_A0AAD2Y1K3, UniRef:UniRef90_A7MNW3
KOCPCE_01650	contig_1	sorf	1772765	1772809	+		pheST attenuator peptide	RefSeq:WP_106120997.1, SO:0001217, UniParc:UPI000D05C271, UniRef:UniRef100_A0A6I6KE46, UniRef:UniRef50_A0A6I6KE46, UniRef:UniRef90_A0A6I6KE46
KOCPCE_01679	contig_1	cds	1807749	1808267	+		Putative peptidoglycan-binding protein	SO:0001217, UniRef:UniRef50_A0A377K5T0
KOCPCE_01680	contig_1	cds	1808380	1808781	+		(pseudo) L,D-transpeptidase family protein	SO:0001217, UniRef:UniRef50_A0A3S4I552, UniRef:UniRef90_UPI002DBCBB95
KOCPCE_01711	contig_1	cds	1849986	1850144	-		hypothetical protein
KOCPCE_01725	contig_1	cds	1864597	1864872	+		Type VI secretion system contractile sheath large subunit	RefSeq:WP_257645438.1, SO:0001217, UniParc:UPI00214DB544, UniRef:UniRef100_UPI00214DB544, UniRef:UniRef50_A0A379SUX0, UniRef:UniRef90_UPI00214DB544
KOCPCE_01726	contig_1	cds	1864829	1865152	+	tssF	Type VI secretion system baseplate subunit TssF	SO:0001217, UniRef:UniRef50_A0A2J5PAI7
KOCPCE_01728	contig_1	cds	1866224	1866745	+	tssJ	type VI secretion system lipoprotein TssJ	COG:COG3521, COG:U, GO:0033103, RefSeq:WP_012124938.1, SO:0001217, UniParc:UPI00015BA3A6, UniRef:UniRef100_A7MFB5, UniRef:UniRef50_I2B6Y4, UniRef:UniRef90_A7MFB5
KOCPCE_01729	contig_1	cds	1866749	1869307	+	vgrG	Type VI secretion system tip protein VgrG	COG:COG4253, COG:S, KEGG:K11904, RefSeq:WP_012124937.1, SO:0001217, UniParc:UPI00015BA3A5, UniRef:UniRef100_A7MFB4, UniRef:UniRef50_K8WJQ9, UniRef:UniRef90_A7MFB4
KOCPCE_01730	contig_1	cds	1869322	1870032	+		SMI1/KNR4 family protein	RefSeq:WP_071818010.1, SO:0001217, UniParc:UPI0008FF0BEE, UniRef:UniRef100_A7MFB3, UniRef:UniRef50_A7MFB3, UniRef:UniRef90_A7MFB3
KOCPCE_01731	contig_1	cds	1870029	1870412	+		hypothetical protein	RefSeq:WP_133053142.1, SO:0001217, UniParc:UPI000A88B702, UniRef:UniRef100_UPI000A88B702, UniRef:UniRef50_UPI000A88B702, UniRef:UniRef90_UPI000A88B702
KOCPCE_01786	contig_1	cds	1925164	1925694	+		Fimbrial-type adhesion domain-containing protein	RefSeq:WP_012124897.1, SO:0001217, UniParc:UPI00015BA2A4, UniRef:UniRef100_A7MPW5, UniRef:UniRef50_A8AFU4, UniRef:UniRef90_A7MPW5
KOCPCE_01787	contig_1	cds	1925762	1926439	+		Molecular chaperone	RefSeq:WP_012124896.1, SO:0001217, UniParc:UPI00015BA2A3, UniRef:UniRef100_A7MPW4, UniRef:UniRef50_A8AFU5, UniRef:UniRef90_A7MPW4
KOCPCE_01788	contig_1	cds	1926494	1929022	+		Fimbrial biogenesis outer membrane usher protein	KEGG:K07347, RefSeq:WP_041460515.1, SO:0001217, UniParc:UPI0002EB7CC3, UniRef:UniRef100_A7MPW3, UniRef:UniRef50_A0A4R0GCM3, UniRef:UniRef90_A7MPW3
KOCPCE_01789	contig_1	cds	1929022	1929990	+		hypothetical protein	PFAM:PF00419.26, PFAM:PF22003.2, RefSeq:WP_012124894.1, SO:0001217, UniParc:UPI00015BA2A1, UniRef:UniRef100_A7MPW2, UniRef:UniRef50_A7MPW2, UniRef:UniRef90_A7MPW2
KOCPCE_01790	contig_1	cds	1930016	1930546	+		Type 1 fimbrial protein	KEGG:K07349, RefSeq:WP_012124893.1, SO:0001217, UniParc:UPI00015BA2A0, UniRef:UniRef100_A7MMN1, UniRef:UniRef50_A7MMN1, UniRef:UniRef90_A7MMN1
KOCPCE_01791	contig_1	cds	1930660	1931181	+		Fimbrial-type adhesion domain-containing protein	KEGG:K07349, RefSeq:WP_012124892.1, SO:0001217, UniParc:UPI00015BA29F, UniRef:UniRef100_A7MMM9, UniRef:UniRef50_A7MMM9, UniRef:UniRef90_A7MMM9
KOCPCE_01792	contig_1	cds	1931216	1931728	+		Fimbrial-type adhesion domain-containing protein	KEGG:K07349, RefSeq:WP_014728972.1, SO:0001217, UniParc:UPI00025F695E, UniRef:UniRef100_UPI00025F695E, UniRef:UniRef50_A7MMM8, UniRef:UniRef90_A7MMM8
KOCPCE_01802	contig_1	cds	1943272	1943571	-		Putative short chain dehydrogenase	SO:0001217, UniRef:UniRef50_A0A2X7QHR2
KOCPCE_01836	contig_1	cds	1979062	1979385	+	argA	N-acetyltransferase domain-containing protein	COG:COG1246, COG:E, SO:0001217, UniParc:UPI00015BA1F1, UniRef:UniRef100_A7MPY0, UniRef:UniRef50_A7MPY0, UniRef:UniRef90_A7MPY0
KOCPCE_01886	contig_1	cds	2035353	2035511	-		hypothetical protein	PFAM:PF00165.29, PFAM:PF12833.13
KOCPCE_01907	contig_1	cds	2052134	2052727	-	lysR	LysR substrate-binding domain-containing protein	SO:0001217, UniParc:UPI00015BA0B3, UniRef:UniRef100_A7MKA0, UniRef:UniRef50_A7MKA0, UniRef:UniRef90_A7MKA0
KOCPCE_01942	contig_1	cds	2092859	2094100	-	terZ	VWFA domain-containing protein	COG:COG2310, COG:T, RefSeq:WP_012124750.1, SO:0001217, UniParc:UPI00015BA4D9, UniRef:UniRef100_A7MPU4, UniRef:UniRef50_A0A380C0N7, UniRef:UniRef90_A7MPU4
KOCPCE_01943	contig_1	cds	2094425	2095036	-	terE	Tellurium resistance protein TerE	COG:COG2310, COG:T, GO:0046690, SO:0001217, UniParc:UPI00015BA4D8, UniRef:UniRef100_A7MPU3, UniRef:UniRef50_P80875, UniRef:UniRef90_Q52358
KOCPCE_01944	contig_1	cds	2095070	2095648	-	terD	tellurium resistance membrane protein TerD	BlastRules:WP_126936535, COG:COG2310, COG:T, GO:0046690, NCBIProtein:AAA98292.1, RefSeq:WP_041460501.1, SO:0001217, UniParc:UPI00059ED1C8, UniRef:UniRef100_A7MPU2, UniRef:UniRef50_Q52357, UniRef:UniRef90_Q52357
KOCPCE_01945	contig_1	cds	2095697	2096737	-	terC	tellurium resistance membrane protein TerC	BlastRules:WP_000255079, BlastRules:WP_114272568, COG:COG0861, COG:P, GO:0005886, GO:0046690, KEGG:K05794, RefSeq:WP_012124747.1, SO:0001217, UniParc:UPI00015BA4D6, UniRef:UniRef100_A7MPU1, UniRef:UniRef50_Q52356, UniRef:UniRef90_Q52356
KOCPCE_01946	contig_1	cds	2096760	2097215	-	terB	Co-chaperone DjlA N-terminal domain-containing protein	COG:COG3793, COG:P, KEGG:K05793, RefSeq:WP_012124746.1, SO:0001217, UniParc:UPI00015BA4D5, UniRef:UniRef100_A7MPU0, UniRef:UniRef50_A7MPU0, UniRef:UniRef90_A7MPU0
KOCPCE_01947	contig_1	cds	2097238	2098395	-	terA	TerD domain-containing protein	COG:COG4110, COG:V, KEGG:K05792, RefSeq:WP_012124745.1, SO:0001217, UniParc:UPI00015BA4D4, UniRef:UniRef100_A7MPT9, UniRef:UniRef50_P18778, UniRef:UniRef90_A7MPT9
KOCPCE_01948	contig_1	cds	2098395	2098976	-	terZ	tellurium resistance-associated protein TerZ	NCBIProtein:AAA86846.1, RefSeq:WP_012124744.1, SO:0001217, UniParc:UPI00015BA4D3, UniRef:UniRef100_A7MPT8, UniRef:UniRef50_Q52353, UniRef:UniRef90_A7MPT8
KOCPCE_01949	contig_1	cds	2099296	2100354	+		ATP-grasp domain-containing protein	RefSeq:WP_041460709.1, SO:0001217, UniParc:UPI0002D8BE49, UniRef:UniRef100_A7MPT7, UniRef:UniRef50_A0A0H3CUE3, UniRef:UniRef90_A7MPT7
KOCPCE_01950	contig_1	cds	2100364	2101506	+		Adenine/guanine phosphoribosyltransferase	RefSeq:WP_012124742.1, SO:0001217, UniParc:UPI00015BA4D1, UniRef:UniRef100_A7MPV5, UniRef:UniRef50_A0A1C7WF64, UniRef:UniRef90_A7MPV5
KOCPCE_01951	contig_1	cds	2101499	2102272	+		Mannosyl-3-phosphoglycerate phosphatase family	RefSeq:WP_012124741.1, SO:0001217, UniParc:UPI00015BA4D0, UniRef:UniRef100_A7MPV4, UniRef:UniRef50_A0A379GBS0, UniRef:UniRef90_A7MPV4
KOCPCE_01952	contig_1	cds	2102274	2103353	+		ATP-binding protein	RefSeq:WP_012124740.1, SO:0001217, UniParc:UPI00015BA4CF, UniRef:UniRef100_A7MPV3, UniRef:UniRef50_A0A2G0Q7Z1, UniRef:UniRef90_W0S0F8
KOCPCE_01953	contig_1	cds	2103398	2104309	+		Citrate lyase subunit beta	SO:0001217, UniRef:UniRef50_D3VJW5, UniRef:UniRef90_A0A085NWZ0
KOCPCE_01954	contig_1	cds	2104320	2105528	+		Restriction endonuclease	RefSeq:WP_012124738.1, SO:0001217, UniParc:UPI00015BA4CD, UniRef:UniRef100_A7MPV1, UniRef:UniRef50_A0A2N5E4A7, UniRef:UniRef90_A0A6G9I2M0
KOCPCE_01955	contig_1	cds	2105546	2106013	+	terW	tellurium resistance protein TerW	BlastRules:WP_001176767, GO:0003677, GO:0046690, NCBIProtein:AAC44736.1, RefSeq:WP_012124737.1, SO:0001217, UniParc:UPI00015BA4CC, UniRef:UniRef100_A7MPV0, UniRef:UniRef50_P0DX03, UniRef:UniRef90_P0DX03
KOCPCE_01956	contig_1	cds	2106319	2106480	+		hypothetical protein	SO:0001217, UniParc:UPI00015BA4CA, UniRef:UniRef100_A7MPU8, UniRef:UniRef50_A7MPU8, UniRef:UniRef90_A7MPU8
KOCPCE_01957	contig_1	cds	2106477	2107115	+	terY	VWFA domain-containing protein	COG:COG4245, COG:S, RefSeq:WP_041460500.1, SO:0001217, UniParc:UPI00059D2E90, UniRef:UniRef100_A7MPU7, UniRef:UniRef50_A0A5S4EU12, UniRef:UniRef90_A7MPU7
KOCPCE_01958	contig_1	cds	2107138	2107779	+	terX	Tellurium resistance protein TerX	COG:COG2310, COG:T, GO:0046690, RefSeq:WP_012124733.1, SO:0001217, UniParc:UPI00015BA4C8, UniRef:UniRef100_A7MPW1, UniRef:UniRef50_P75012, UniRef:UniRef90_P75012
KOCPCE_01959	contig_1	cds	2107779	2108417	+	terY	Tellerium resistance protein TerY	COG:COG4245, COG:S, RefSeq:WP_001253658.1, SO:0001217, UniParc:UPI000021C338, UniRef:UniRef100_A0A0B1MMV3, UniRef:UniRef50_A0A0H3I8S0, UniRef:UniRef90_A0A807LKB1
KOCPCE_01960	contig_1	cds	2108503	2109543	+	terY	VWFA domain-containing protein	COG:COG4245, COG:S, RefSeq:WP_012124732.1, SO:0001217, UniParc:UPI00015BA4C7, UniRef:UniRef100_A7MPV9, UniRef:UniRef50_W0L9E0, UniRef:UniRef90_A7MPV9
KOCPCE_01961	contig_1	cds	2109543	2111180	+		Protein phosphatase 2C domain-containing protein	RefSeq:WP_012124731.1, SO:0001217, UniParc:UPI00015BA490, UniRef:UniRef100_A7MPV8, UniRef:UniRef50_A0AA44LA56, UniRef:UniRef90_A0A3T0VCJ9
KOCPCE_01962	contig_1	cds	2111152	2112705	+	yegI	Protein kinase domain-containing protein	COG:COG4248, COG:R, SO:0001217, UniRef:UniRef50_A0A369QH51, UniRef:UniRef90_A0A0H3CW61
KOCPCE_01965	contig_1	cds	2115023	2115337	-		DUF1493 domain-containing protein	RefSeq:WP_007849845.1, SO:0001217, UniParc:UPI00029C39BC, UniRef:UniRef100_UPI00029C39BC, UniRef:UniRef50_V5U0R3, UniRef:UniRef90_V5U0R3
KOCPCE_01974	contig_1	cds	2127554	2127853	-		(pseudo) hypothetical protein	RefSeq:WP_041460498.1, SO:0001217, UniParc:UPI00059D562B, UniRef:UniRef100_A7MLB2, UniRef:UniRef50_A7MLB2, UniRef:UniRef90_A7MLB2
KOCPCE_02018	contig_1	cds	2170029	2170484	-		Lysis protein	RefSeq:WP_369844017.1, SO:0001217, UniParc:UPI000622CE40, UniRef:UniRef100_A0A7D5XIU8, UniRef:UniRef50_A0A482J3G4, UniRef:UniRef90_A0A7D5XIU8
KOCPCE_02019	contig_1	cds	2170484	2171107	-	gH19	Glycoside hydrolase family 19 protein	COG:COG3179, COG:G, RefSeq:WP_105524643.1, SO:0001217, UniParc:UPI000CFBED47, UniRef:UniRef100_UPI000CFBED47, UniRef:UniRef50_H2D0G4, UniRef:UniRef90_A0A7V7RBE1
KOCPCE_02020	contig_1	cds	2171097	2171390	-		Phage holin family protein	RefSeq:WP_007896068.1, SO:0001217, UniParc:UPI00029C20C1, UniRef:UniRef100_A0A7V7UPH9, UniRef:UniRef50_A0A090UZ92, UniRef:UniRef90_A0A7V7UPH9
KOCPCE_02021	contig_1	cds	2171377	2171781	-		holin	RefSeq:WP_029039125.1, SO:0001217, UniParc:UPI00048D377C, UniRef:UniRef100_A0A7V7RDL4, UniRef:UniRef50_Q858F2, UniRef:UniRef90_A0A7V7RDL4
KOCPCE_02024	contig_1	cds	2173215	2174678	+		glucosyltransferase domain-containing protein	RefSeq:WP_161582326.1, SO:0001217, UniParc:UPI00137649D1, UniRef:UniRef100_UPI00137649D1, UniRef:UniRef50_UPI001CED0376, UniRef:UniRef90_UPI0015E3F461
KOCPCE_02025	contig_1	cds	2174735	2176987	-		tail protein	RefSeq:WP_085661114.1, SO:0001217, UniParc:UPI000A1F1EB6, UniRef:UniRef100_UPI000A1F1EB6, UniRef:UniRef50_A7MN25, UniRef:UniRef90_UPI000CFDEB79
KOCPCE_02026	contig_1	cds	2177181	2177438	+		Anti-repressor protein	RefSeq:WP_032986301.1, SO:0001217, UniParc:UPI000517F14C, UniRef:UniRef100_UPI000517F14C, UniRef:UniRef50_B7UGQ3, UniRef:UniRef90_V5U0K5
KOCPCE_02027	contig_1	cds	2177971	2180520	-		Phage protein	RefSeq:WP_085661112.1, SO:0001217, UniParc:UPI000A1E0F02, UniRef:UniRef100_UPI000A1E0F02, UniRef:UniRef50_A0A090VPZ1, UniRef:UniRef90_A0A090VPZ1
KOCPCE_02028	contig_1	cds	2180520	2182232	-		Phage protein	RefSeq:WP_087599785.1, SO:0001217, UniParc:UPI000B3DBA32, UniRef:UniRef100_UPI000B3DBA32, UniRef:UniRef50_A0AAD0LMP4, UniRef:UniRef90_V5TYI1
KOCPCE_02029	contig_1	cds	2182234	2184891	-	mltE	Bacteriophage protein	COG:COG0741, COG:MU, RefSeq:WP_087599784.1, SO:0001217, UniParc:UPI000B3D990B, UniRef:UniRef100_UPI000B3D990B, UniRef:UniRef50_A0A348DD71, UniRef:UniRef90_V5U042
KOCPCE_02030	contig_1	cds	2184902	2185444	-		Minor curlin subunit	RefSeq:WP_087599783.1, SO:0001217, UniParc:UPI000B3DE114, UniRef:UniRef100_UPI000B3DE114, UniRef:UniRef50_A0A4R6EQH0, UniRef:UniRef90_UPI00190B1400
KOCPCE_02031	contig_1	cds	2185444	2185908	-		internal virion protein	RefSeq:WP_085000730.1, SO:0001217, UniParc:UPI000A11D7D4, UniRef:UniRef100_UPI000A11D7D4, UniRef:UniRef50_B7UGQ8, UniRef:UniRef90_V5U0K0
KOCPCE_02032	contig_1	cds	2185901	2188384	-		Phage protein	RefSeq:WP_087599781.1, SO:0001217, UniParc:UPI000B3DF41B, UniRef:UniRef100_UPI000B3DF41B, UniRef:UniRef50_A0A3J8SWJ9, UniRef:UniRef90_V5TYW7
KOCPCE_02033	contig_1	cds	2188384	2188989	-		Phage protein	RefSeq:WP_085046750.1, SO:0001217, UniParc:UPI000A112313, UniRef:UniRef100_UPI000A112313, UniRef:UniRef50_A0A1E7Z3C5, UniRef:UniRef90_V5TZH8
KOCPCE_02034	contig_1	cds	2188989	2189324	-		capsid staple protein	RefSeq:WP_087599780.1, SO:0001217, UniParc:UPI000B3E0C86, UniRef:UniRef100_UPI000B3E0C86, UniRef:UniRef50_Q858G5, UniRef:UniRef90_UPI0020775E89
KOCPCE_02035	contig_1	cds	2189370	2189654	-		hypothetical protein	RefSeq:WP_087599779.1, SO:0001217, UniParc:UPI000B3E0E18, UniRef:UniRef100_UPI000B3E0E18, UniRef:UniRef50_A0AAX2BQ14, UniRef:UniRef90_V5TYH6
KOCPCE_02036	contig_1	cds	2189647	2190039	-		Bbp16 family capsid cement protein	RefSeq:WP_087599778.1, SO:0001217, UniParc:UPI000B3DDBC8, UniRef:UniRef100_UPI000B3DDBC8, UniRef:UniRef50_G6E8U4, UniRef:UniRef90_V5U038
KOCPCE_02037	contig_1	cds	2190050	2191057	-		major capsid protein	RefSeq:WP_023898693.1, SO:0001217, UniParc:UPI0003D26748, UniRef:UniRef100_V5U0J5, UniRef:UniRef50_Q858G8, UniRef:UniRef90_Q858G8
KOCPCE_02038	contig_1	cds	2191068	2191796	-		Peptidase	RefSeq:WP_087599777.1, SO:0001217, UniParc:UPI000B3E140A, UniRef:UniRef100_UPI000B3E140A, UniRef:UniRef50_V5TYW3, UniRef:UniRef90_V5TYW3
KOCPCE_02039	contig_1	cds	2191799	2192098	-		Phage protein	RefSeq:WP_085046691.1, SO:0001217, UniParc:UPI000A114518, UniRef:UniRef100_UPI000A114518, UniRef:UniRef50_A0A851G634, UniRef:UniRef90_UPI002894FB76
KOCPCE_02040	contig_1	cds	2192095	2193774	-		Phage tail protein	SO:0001217, UniRef:UniRef50_Q858H1, UniRef:UniRef90_V5TYH1
KOCPCE_02041	contig_1	cds	2193789	2193998	-		hypothetical protein	RefSeq:WP_007896108.1, SO:0001217, UniParc:UPI00029C1F4C, UniRef:UniRef100_UPI00029C1F4C, UniRef:UniRef50_V5U032, UniRef:UniRef90_V5U032
KOCPCE_02042	contig_1	cds	2194730	2195776	+		hypothetical protein	RefSeq:WP_087599775.1, SO:0001217, UniParc:UPI000B3DB46E, UniRef:UniRef100_UPI000B3DB46E, UniRef:UniRef50_V5U0J0, UniRef:UniRef90_UPI000CFBAB1E
KOCPCE_02043	contig_1	cds	2195781	2197247	-		Terminase	RefSeq:WP_087599774.1, SO:0001217, UniParc:UPI000B3E20A9, UniRef:UniRef100_UPI000B3E20A9, UniRef:UniRef50_A0A0M0EHP7, UniRef:UniRef90_V5TYV8
KOCPCE_02045	contig_1	cds	2197924	2198352	-		DUF2513 domain-containing protein	RefSeq:WP_087599773.1, SO:0001217, UniParc:UPI000B3DCA94, UniRef:UniRef100_UPI000B3DCA94, UniRef:UniRef50_V5TYG7, UniRef:UniRef90_UPI000B3DCA94
KOCPCE_02046	contig_1	cds	2198380	2198718	-		Phage protein	RefSeq:WP_087599772.1, SO:0001217, UniParc:UPI000B3E0398, UniRef:UniRef100_UPI000B3E0398, UniRef:UniRef50_A0A0H3MIW1, UniRef:UniRef90_V5U027
KOCPCE_02047	contig_1	cds	2198711	2198908	-		hypothetical protein	RefSeq:WP_087599771.1, SO:0001217, UniParc:UPI000B3DFDC4, UniRef:UniRef100_A0AAN5X083, UniRef:UniRef50_A0A484Z5T7, UniRef:UniRef90_A0AAN5X083
KOCPCE_02048	contig_1	cds	2198908	2199396	-		hypothetical protein	RefSeq:WP_105524639.1, SO:0001217, UniParc:UPI000CFB0FAA, UniRef:UniRef100_UPI000CFB0FAA, UniRef:UniRef50_UPI000CFB0FAA, UniRef:UniRef90_UPI000CFB0FAA
KOCPCE_02049	contig_1	cds	2199601	2200098	-		ead/Ea22-like family protein	RefSeq:WP_180552736.1, SO:0001217, UniParc:UPI0015D8B295, UniRef:UniRef100_UPI0015D8B295, UniRef:UniRef50_UPI000B3DA942, UniRef:UniRef90_UPI00131A376A
KOCPCE_02050	contig_1	cds	2200095	2200385	-		hypothetical protein	RefSeq:WP_087599768.1, SO:0001217, UniParc:UPI000B3D8AD4, UniRef:UniRef100_UPI000B3D8AD4, UniRef:UniRef50_UPI0024C281F4, UniRef:UniRef90_UPI000B3D8AD4
KOCPCE_02051	contig_1	cds	2200422	2200889	-		Crossover junction endodeoxyribonuclease	RefSeq:WP_087599767.1, SO:0001217, UniParc:UPI000B3E322D, UniRef:UniRef100_UPI000B3E322D, UniRef:UniRef50_V5TYG3, UniRef:UniRef90_V5TYG3
KOCPCE_02052	contig_1	cds	2201005	2201838	-		DnaT-like ssDNA-binding domain-containing protein	KEGG:K02317, RefSeq:WP_105524635.1, SO:0001217, UniParc:UPI000CFBABB5, UniRef:UniRef100_UPI000CFBABB5, UniRef:UniRef50_E0M2S3, UniRef:UniRef90_UPI0005BCCBEF
KOCPCE_02053	contig_1	cds	2201838	2202047	-		Bacteriophage protein	RefSeq:WP_087599765.1, SO:0001217, UniParc:UPI000B3DFA4B, UniRef:UniRef100_UPI000B3DFA4B, UniRef:UniRef50_A0A348DD42, UniRef:UniRef90_UPI000CFB090F
KOCPCE_02054	contig_1	cds	2202197	2202427	-		transcriptional repressor	RefSeq:WP_007761568.1, SO:0001217, UniParc:UPI00029BD285, UniRef:UniRef100_V5TZF9, UniRef:UniRef50_A0A090UX97, UniRef:UniRef90_V5TZF9
KOCPCE_02055	contig_1	cds	2202582	2203172	+		Repressor protein	RefSeq:WP_007901935.1, SO:0001217, UniParc:UPI00029C4E3C, UniRef:UniRef100_V5TYG0, UniRef:UniRef50_A0A090UX00, UniRef:UniRef90_V5TYG0
KOCPCE_02056	contig_1	cds	2203421	2203564	+		Transposase	SO:0001217, UniRef:UniRef50_A0A090UZ63
KOCPCE_02057	contig_1	cds	2203539	2203727	+		DUF4222 domain-containing protein	RefSeq:WP_032982559.1, SO:0001217, UniParc:UPI000518451C, UniRef:UniRef100_UPI000518451C, UniRef:UniRef50_A0A853H1N6, UniRef:UniRef90_A0A853H1N6
KOCPCE_02058	contig_1	cds	2203724	2204026	+		hypothetical protein	SO:0001217, UniRef:UniRef50_V5U0H6, UniRef:UniRef90_V5U0H6
KOCPCE_02059	contig_1	cds	2204023	2204844	+		Putative exodeoxyribonuclease 8 PDDEXK-like domain-containing protein	EC:3.1.11.-, KEGG:K10906, RefSeq:WP_180552737.1, SO:0001217, UniParc:UPI0015D7DC48, UniRef:UniRef100_UPI0015D7DC48, UniRef:UniRef50_A0A0T9LSB4, UniRef:UniRef90_V5TYU4
KOCPCE_02060	contig_1	cds	2204841	2205725	+	recT	RecT family protein	KEGG:K06908, RefSeq:WP_007901914.1, SO:0001217, UniParc:UPI00029BF336, UniRef:UniRef100_UPI00029BF336, UniRef:UniRef50_B7UGT9, UniRef:UniRef90_V5TZF5
KOCPCE_02061	contig_1	cds	2205778	2206026	+	alpA	AlpA family phage regulatory protein	COG:COG3311, COG:KX, RefSeq:WP_007761581.1, SO:0001217, UniParc:UPI00029BC1C4, UniRef:UniRef100_V5TYF5, UniRef:UniRef50_A0A7D7ITF9, UniRef:UniRef90_V5TYF5
KOCPCE_02062	contig_1	cds	2206023	2206142	+		Integral membrane protein	SO:0001217, UniParc:UPI00029BECD6, UniRef:UniRef100_V5U013, UniRef:UniRef50_A0A8A6C8F7, UniRef:UniRef90_V5U013
KOCPCE_02063	contig_1	cds	2206139	2206444	+	perC	PerC family transcriptional regulator	RefSeq:WP_180552738.1, SO:0001217, UniParc:UPI0015D7D10A, UniRef:UniRef100_UPI0015D7D10A, UniRef:UniRef50_V5U0H1, UniRef:UniRef90_V5U0H1
KOCPCE_02064	contig_1	cds	2206441	2206605	+		DUF1317 domain-containing protein	RefSeq:WP_007901910.1, SO:0001217, UniParc:UPI00029BE0EC, UniRef:UniRef100_V5TYU0, UniRef:UniRef50_A0A090UX90, UniRef:UniRef90_V5TYU0
KOCPCE_02065	contig_1	cds	2206602	2207198	+	iME4	Adenine methylase	COG:COG4725, COG:J, RefSeq:WP_180552739.1, SO:0001217, UniParc:UPI0015D88D67, UniRef:UniRef100_UPI0015D88D67, UniRef:UniRef50_A0A2H4TWK9, UniRef:UniRef90_V5TZF2
KOCPCE_02066	contig_1	cds	2207353	2207661	+		hypothetical protein	PFAM:PF24886.1, RefSeq:WP_075200163.1, SO:0001217, UniParc:UPI0009491C7C, UniRef:UniRef100_UPI0009491C7C, UniRef:UniRef50_A6T890, UniRef:UniRef90_UPI000A0F6E71
KOCPCE_02067	contig_1	cds	2207681	2208931	-	fimB	tyrosine-type recombinase/integrase	COG:COG0582, COG:LX, RefSeq:WP_007901903.1, SO:0001217, UniParc:UPI00029BDA0C, UniRef:UniRef100_UPI00029BDA0C, UniRef:UniRef50_V5U0G6, UniRef:UniRef90_UPI000F5C7006
KOCPCE_02068	contig_1	cds	2209109	2209330	-		DUF3313 domain-containing protein	SO:0001217, UniParc:UPI00029BC775, UniRef:UniRef100_V5TYT6, UniRef:UniRef50_V5TYT6, UniRef:UniRef90_V5TYT6
KOCPCE_02094	contig_1	cds	2236621	2237139	-		REP-associated tyrosine transposase	RefSeq:WP_012124664.1, SO:0001217, UniParc:UPI00015BA33D, UniRef:UniRef100_A7MEK0, UniRef:UniRef50_A0A0K0HHC2, UniRef:UniRef90_A7MEK0
KOCPCE_02121	contig_1	cds	2267534	2267773	+	yciG	putative protein yciG	KEGG:K06884, RefSeq:WP_004387315.1, SO:0001217, UniParc:UPI00020F3356, UniRef:UniRef100_A0A6L3QHN7, UniRef:UniRef50_A9MRP5, UniRef:UniRef90_C9Y566
KOCPCE_02138	contig_1	cds	2285645	2285971	+		Four-helix bundle copper-binding protein	RefSeq:WP_015386679.1, SO:0001217, UniParc:UPI0002B29B6C, UniRef:UniRef100_UPI0002B29B6C, UniRef:UniRef50_A0A0B5AH45, UniRef:UniRef90_A0A2J9EQ56
KOCPCE_02139	contig_1	cds	2286064	2286162	+		hypothetical protein
KOCPCE_02140	contig_1	cds	2286159	2286368	+		hypothetical protein	SO:0001217, UniRef:UniRef50_UPI0005190788
KOCPCE_02141	contig_1	cds	2287113	2288336	-		Prophage tail fiber protein	RefSeq:WP_105574668.1, SO:0001217, UniParc:UPI000CFB51E6, UniRef:UniRef100_UPI000CFB51E6, UniRef:UniRef50_K7ZZQ3, UniRef:UniRef90_K7ZZQ3
KOCPCE_02142	contig_1	cds	2288393	2288965	-		DUF2313 domain-containing protein	RefSeq:WP_075184228.1, SO:0001217, UniParc:UPI0009489C70, UniRef:UniRef100_UPI0009489C70, UniRef:UniRef50_A0AAE7X1N1, UniRef:UniRef90_A7MGI4
KOCPCE_02143	contig_1	cds	2288956	2290359	-		Phage FluMu protein gp47	RefSeq:WP_075184229.1, SO:0001217, UniParc:UPI000948D4E1, UniRef:UniRef100_UPI000948D4E1, UniRef:UniRef50_K8AC24, UniRef:UniRef90_K8AC24
KOCPCE_02144	contig_1	cds	2290352	2290768	-		Phage protein GP46	RefSeq:WP_105574667.1, SO:0001217, UniParc:UPI000CFB3889, UniRef:UniRef100_UPI000CFB3889, UniRef:UniRef50_A0AAE8BVH1, UniRef:UniRef90_A0A423XTZ2
KOCPCE_02145	contig_1	cds	2290772	2291356	-		Phage baseplate assembly protein V	RefSeq:WP_075183794.1, SO:0001217, UniParc:UPI000948E650, UniRef:UniRef100_UPI000948E650, UniRef:UniRef50_A0A423XTY3, UniRef:UniRef90_A0A423XTY3
KOCPCE_02146	contig_1	cds	2291356	2292414	-		FIG003269: Prophage tail protein	RefSeq:WP_080781303.1, SO:0001217, UniParc:UPI0009BC6983, UniRef:UniRef100_A0A423XTY4, UniRef:UniRef50_A0A7Y6TU16, UniRef:UniRef90_K7ZZQ7
KOCPCE_02147	contig_1	cds	2292411	2293730	-		Phage tail/DNA circulation protein	RefSeq:WP_105574666.1, SO:0001217, UniParc:UPI000CFDAD25, UniRef:UniRef100_UPI000CFDAD25, UniRef:UniRef50_A7MP72, UniRef:UniRef90_K7ZYZ5
KOCPCE_02149	contig_1	cds	2295779	2296105	-		Phage tail assembly protein	RefSeq:WP_085105347.1, SO:0001217, UniParc:UPI000A14B420, UniRef:UniRef100_UPI000A14B420, UniRef:UniRef50_A0AA86IS26, UniRef:UniRef90_A0A9Q4SZQ4
KOCPCE_02150	contig_1	cds	2296102	2296458	-		Phage tail protein	RefSeq:WP_007668785.1, SO:0001217, UniParc:UPI0002840861, UniRef:UniRef100_A0A423XTY7, UniRef:UniRef50_D4F804, UniRef:UniRef90_A0A423XTY7
KOCPCE_02151	contig_1	cds	2296451	2298292	-		Bacteriophage tail sheath protein	RefSeq:WP_180552744.1, SO:0001217, UniParc:UPI0015D8D5B9, UniRef:UniRef100_UPI0015D8D5B9, UniRef:UniRef50_A0A6G5XXR1, UniRef:UniRef90_K7ZZR0
KOCPCE_02152	contig_1	cds	2298282	2298446	-		DUF2635 domain-containing protein	RefSeq:WP_015386668.1, SO:0001217, UniParc:UPI0002B27C3A, UniRef:UniRef100_A0A423XU26, UniRef:UniRef50_A0A078LBX2, UniRef:UniRef90_A0A423XU26
KOCPCE_02153	contig_1	cds	2298452	2299012	-		Phage protein	RefSeq:WP_007793890.1, SO:0001217, UniParc:UPI00029C1944, UniRef:UniRef100_A0A423XTY5, UniRef:UniRef50_A0A423XTY5, UniRef:UniRef90_A0A423XTY5
KOCPCE_02154	contig_1	cds	2299009	2299527	-		Phage protein	RefSeq:WP_085660775.1, SO:0001217, UniParc:UPI000A1E75E2, UniRef:UniRef100_A0A423XU02, UniRef:UniRef50_E9CK53, UniRef:UniRef90_K8AC34
KOCPCE_02155	contig_1	cds	2299520	2299915	-		phage head closure protein	GO:0005198, GO:0019068, GO:0044423, RefSeq:WP_012124624.1, SO:0001217, UniParc:UPI00015BA287, UniRef:UniRef100_A7MP75, UniRef:UniRef50_A7MP75, UniRef:UniRef90_A7MP75
KOCPCE_02156	contig_1	cds	2299912	2300229	-		head-tail connector protein	GO:0016032, RefSeq:WP_012124623.1, SO:0001217, UniParc:UPI00015BA286, UniRef:UniRef100_A7MP74, UniRef:UniRef50_A7MP74, UniRef:UniRef90_A7MP74
KOCPCE_02157	contig_1	cds	2300536	2301756	-		phage major capsid protein	GO:0005198, GO:0019068, GO:0044423, RefSeq:WP_180552745.1, SO:0001217, UniParc:UPI0015D73802, UniRef:UniRef100_UPI0015D73802, UniRef:UniRef50_A7MP72, UniRef:UniRef90_A7MP72
KOCPCE_02158	contig_1	cds	2301826	2302449	-		HK97 family phage prohead protease	GO:0005198, GO:0008233, GO:0019068, GO:0019082, RefSeq:WP_012124620.1, SO:0001217, UniParc:UPI00015BA247, UniRef:UniRef100_A7MP71, UniRef:UniRef50_A7MP71, UniRef:UniRef90_A7MP71
KOCPCE_02159	contig_1	cds	2302442	2303683	-		phage portal protein	GO:0005198, GO:0019068, GO:0044423, RefSeq:WP_180552746.1, SO:0001217, UniParc:UPI0015D93B43, UniRef:UniRef100_UPI0015D93B43, UniRef:UniRef50_A0A3B0MMF4, UniRef:UniRef90_A7MGJ6
KOCPCE_02160	contig_1	cds	2303683	2303832	-		hypothetical protein	SO:0001217, UniParc:UPI00015BA245, UniRef:UniRef100_A7MGJ4, UniRef:UniRef50_A7MGJ4, UniRef:UniRef90_A7MGJ4
KOCPCE_02161	contig_1	cds	2303829	2305556	-		Terminase large subunit	RefSeq:WP_015386664.1, SO:0001217, UniParc:UPI0002B28397, UniRef:UniRef100_UPI0002B28397, UniRef:UniRef50_A7MGJ3, UniRef:UniRef90_A7MGJ3
KOCPCE_02162	contig_1	cds	2305560	2305988	-		phage terminase small subunit P27 family	RefSeq:WP_015386663.1, SO:0001217, UniParc:UPI0002B27530, UniRef:UniRef100_A7MGJ1, UniRef:UniRef50_A7MGJ1, UniRef:UniRef90_A7MGJ1
KOCPCE_02164	contig_1	cds	2309018	2309368	-		DUF2570 domain-containing protein	RefSeq:WP_012124610.1, SO:0001217, UniParc:UPI00015BA23D, UniRef:UniRef100_A7MGK2, UniRef:UniRef50_A0A6P1V804, UniRef:UniRef90_A7MGK2
KOCPCE_02165	contig_1	cds	2309368	2309856	-		Lysozyme	SO:0001217, UniRef:UniRef50_A0A6N2U2G9, UniRef:UniRef90_A7MGK1
KOCPCE_02167	contig_1	cds	2310558	2310791	-		hypothetical protein	RefSeq:WP_087599729.1, SO:0001217, UniParc:UPI000B3D8F46, UniRef:UniRef100_UPI000B3D8F46, UniRef:UniRef50_K8A3T3, UniRef:UniRef90_A7MGJ9
KOCPCE_02168	contig_1	cds	2310926	2311621	-		Antiterminator	RefSeq:WP_180552748.1, SO:0001217, UniParc:UPI0015D76BD0, UniRef:UniRef100_UPI0015D76BD0, UniRef:UniRef50_P13870, UniRef:UniRef90_A7MGJ7
KOCPCE_02169	contig_1	cds	2311618	2311980	-	rusA	Crossover junction endodeoxyribonuclease rusA	EC:3.1.21.10, KEGG:K01160, RefSeq:WP_075184250.1, SO:0001217, UniParc:UPI000948B20F, UniRef:UniRef100_UPI000948B20F, UniRef:UniRef50_A0A376ZF46, UniRef:UniRef90_A7MGK4
KOCPCE_02170	contig_1	cds	2311977	2312261	-		DUF1364 domain-containing protein	SO:0001217, UniRef:UniRef50_A7MGK3, UniRef:UniRef90_A7MGK3
KOCPCE_02171	contig_1	cds	2312264	2312464	-		Phage protein	SO:0001217, UniRef:UniRef50_K7ZYU8, UniRef:UniRef90_A7MGJ8
KOCPCE_02172	contig_1	cds	2312467	2312922	-	ninB	Recombination protein NinB	RefSeq:WP_180552750.1, SO:0001217, UniParc:UPI0015D7D9B2, UniRef:UniRef100_UPI0015D7D9B2, UniRef:UniRef50_Q47269, UniRef:UniRef90_A7MGL4
KOCPCE_02173	contig_1	cds	2313734	2315347	-		LA2681-like HEPN domain-containing protein	RefSeq:WP_180552751.1, SO:0001217, UniParc:UPI0015D872CE, UniRef:UniRef100_UPI0015D872CE, UniRef:UniRef50_A0A6I6ERG3, UniRef:UniRef90_A0A6I6ERG3
KOCPCE_02174	contig_1	cds	2315360	2319430	-		NACHT domain-containing NTPase	RefSeq:WP_180552752.1, SO:0001217, UniParc:UPI0015D90BF3, UniRef:UniRef100_UPI0015D90BF3, UniRef:UniRef50_A0A8S7CSM9, UniRef:UniRef90_A0A3P1X6L5
KOCPCE_02175	contig_1	cds	2319759	2320643	-		Helix-turn-helix domain-containing protein	RefSeq:WP_180552753.1, SO:0001217, UniParc:UPI0015D7B6F1, UniRef:UniRef100_UPI0015D7B6F1, UniRef:UniRef50_D4DVV5, UniRef:UniRef90_A0A423XU54
KOCPCE_02176	contig_1	cds	2320667	2321119	-	ydaT	toxin YdaT family protein	RefSeq:WP_180552754.1, SO:0001217, UniParc:UPI0015D8C841, UniRef:UniRef100_UPI0015D8C841, UniRef:UniRef50_A0A423XU19, UniRef:UniRef90_A0A423XU19
KOCPCE_02177	contig_1	cds	2321119	2321358	-		Cro/CI family transcriptional regulator	KEGG:K22302, RefSeq:WP_038862658.1, SO:0001217, UniParc:UPI0005769E57, UniRef:UniRef100_UPI0005769E57, UniRef:UniRef50_P06965, UniRef:UniRef90_UPI0002B2A3E9
KOCPCE_02178	contig_1	cds	2322331	2322621	+		Host-nuclease inhibitor protein	RefSeq:WP_180552755.1, SO:0001217, UniParc:UPI0015D6B766, UniRef:UniRef100_UPI0015D6B766, UniRef:UniRef50_A7MGK8, UniRef:UniRef90_A7MGK8
KOCPCE_02179	contig_1	cds	2322623	2323723	+		AAA family ATPase	RefSeq:WP_180552756.1, SO:0001217, UniParc:UPI0015D90F0A, UniRef:UniRef100_UPI0015D90F0A, UniRef:UniRef50_A7MGK6, UniRef:UniRef90_A7MGK6
KOCPCE_02180	contig_1	cds	2323804	2324055	+		Excisionase	RefSeq:WP_015386639.1, SO:0001217, UniParc:UPI0002B29B89, UniRef:UniRef100_A7MP84, UniRef:UniRef50_A7MP84, UniRef:UniRef90_A7MP84
KOCPCE_02181	contig_1	cds	2324081	2325364	+		Tyr recombinase domain-containing protein	RefSeq:WP_012124593.1, SO:0001217, UniParc:UPI00015BA22B, UniRef:UniRef100_A7MP83, UniRef:UniRef50_Q8W658, UniRef:UniRef90_A7MP83
KOCPCE_02228	contig_1	sorf	2371925	2371969	+		trp operon leader peptide	RefSeq:WP_108463469.1, SO:0001217, UniParc:UPI000D39B46C, UniRef:UniRef100_A0A3S9J5I8, UniRef:UniRef50_A0A3S9J5I8, UniRef:UniRef90_A0A3S9J5I8
KOCPCE_02429	contig_1	cds	2580837	2581040	-		Secreted protein	RefSeq:WP_012124445.1, SO:0001217, UniParc:UPI00015BA325, UniRef:UniRef100_A7MEE6, UniRef:UniRef50_A0AAN5X3P9, UniRef:UniRef90_A7MEE6
KOCPCE_02433	contig_1	cds	2585966	2586184	-		hypothetical protein
KOCPCE_02505	contig_1	cds	2652510	2654183	-		hypothetical protein	RefSeq:WP_228370870.1, SO:0001217, UniParc:UPI0002FF2CFF, UniRef:UniRef100_A7MP29, UniRef:UniRef50_A7MP29, UniRef:UniRef90_A7MP29
KOCPCE_02506	contig_1	cds	2654220	2654861	-		hypothetical protein	RefSeq:WP_012124395.1, SO:0001217, UniParc:UPI00015BA1D3, UniRef:UniRef100_A7MP27, UniRef:UniRef50_A7MP27, UniRef:UniRef90_A7MP27
KOCPCE_02507	contig_1	cds	2655118	2655720	+	xerC	Tyr recombinase domain-containing protein	COG:COG4973, COG:L, RefSeq:WP_180552763.1, SO:0001217, UniParc:UPI001383EA41, UniRef:UniRef100_UPI001383EA41, UniRef:UniRef50_A0A2W1KL08, UniRef:UniRef90_D4GCT6
KOCPCE_02508	contig_1	cds	2655894	2657159	-		hypothetical protein	RefSeq:WP_012124392.1, SO:0001217, UniParc:UPI00015BA1D1, UniRef:UniRef100_A7MJJ8, UniRef:UniRef50_A7MJJ8, UniRef:UniRef90_A7MJJ8
KOCPCE_02509	contig_1	cds	2657217	2657321	+		hypothetical protein
KOCPCE_02510	contig_1	cds	2657587	2658600	-	umuC	translesion error-prone DNA polymerase V subunit UmuC	KEGG:K03502, SO:0001217, UniRef:UniRef50_A0A376F9C7, UniRef:UniRef90_UPI002A24B118
KOCPCE_02511	contig_1	cds	2658665	2659945	-	umuC	DNA polymerase V subunit UmuC	COG:COG0389, COG:L, KEGG:K03502, SO:0001217, UniParc:UPI000326D99A, UniRef:UniRef100_A0AAI9DQU7, UniRef:UniRef50_A0A155JVW9, UniRef:UniRef90_A0AAI9DQU7
KOCPCE_02512	contig_1	cds	2659981	2660421	-	lexA	DNA polymerase V, subunit D	COG:COG1974, COG:KT, EC:3.4.21.-, KEGG:K03503, RefSeq:WP_006786002.1, SO:0001217, UniParc:UPI00032705F8, UniRef:UniRef100_A0AAI9DQH7, UniRef:UniRef50_Q7M1C0, UniRef:UniRef90_A0A653YL89
KOCPCE_02515	contig_1	cds	2662137	2663369	+		MFS transporter	RefSeq:WP_006785998.1, SO:0001217, UniParc:UPI00032711DA, UniRef:UniRef100_A0A3V7C865, UniRef:UniRef50_A0AAJ1FW10, UniRef:UniRef90_A0A3V7C865
KOCPCE_02516	contig_1	cds	2663418	2663753	+	arsR	DNA-binding transcriptional ArsR family regulator	COG:COG0640, COG:K, RefSeq:WP_006785996.1, SO:0001217, UniParc:UPI0003272086, UniRef:UniRef100_A0AAI9DQH1, UniRef:UniRef50_A0A5J6MN21, UniRef:UniRef90_A0AAJ4CSB1
KOCPCE_02521	contig_1	cds	2667003	2667461	-	cadR	Cd(II)/Pb(II)-responsive transcriptional regulator	COG:COG0789, COG:K, GO:0003677, GO:0003700, GO:0045893, GO:0046872, RefSeq:WP_006785990.1, SO:0001217, UniParc:UPI0003271E08, UniRef:UniRef100_A0AAI9GRA2, UniRef:UniRef50_W0HL32, UniRef:UniRef90_A0AAI9GRA2
KOCPCE_02522	contig_1	cds	2667643	2670171	+	zntA	Heavy metal translocating P-type ATPase	COG:COG2217, COG:P, SO:0001217, UniRef:UniRef50_A0A0D6RZI1, UniRef:UniRef90_A0A7Y6NJ00
KOCPCE_02524	contig_1	cds	2670678	2672804	-		Tyrosine-type recombinase/integrase	RefSeq:WP_180552766.1, SO:0001217, UniParc:UPI0015D74F2A, UniRef:UniRef100_UPI0015D74F2A, UniRef:UniRef50_A0A2D0J055, UniRef:UniRef90_A0AAE4E9V3
KOCPCE_02525	contig_1	cds	2672804	2673781	-	xerC	Tyrosine recombinase XerC	RefSeq:WP_023202702.1, SO:0001217, UniParc:UPI0003BD15E7, UniRef:UniRef100_A0AAI9DQU5, UniRef:UniRef50_A0A0U5LAW6, UniRef:UniRef90_A0A0U5LAW6
KOCPCE_02526	contig_1	cds	2673864	2674094	-	umuC	UmuC domain-containing protein	SO:0001217, UniRef:UniRef50_A0A355R623
KOCPCE_02573	contig_1	cds	2714283	2715584	-		VRR-NUC domain-containing protein	RefSeq:WP_180552767.1, SO:0001217, UniParc:UPI00137F4781, UniRef:UniRef100_UPI00137F4781, UniRef:UniRef50_A0A4U9HNG0, UniRef:UniRef90_A7MJM1
KOCPCE_02574	contig_1	cds	2715584	2718106	-	vgrG	Type VI secretion system tip protein VgrG	COG:COG4253, COG:S, KEGG:K11904, RefSeq:WP_180552768.1, SO:0001217, UniParc:UPI00137D77AB, UniRef:UniRef100_UPI00137D77AB, UniRef:UniRef50_A9MHN0, UniRef:UniRef90_A7MJM4
KOCPCE_02584	contig_1	sorf	2728391	2728453	-	yoeI	Membrane protein YoeI	RefSeq:WP_097566144.1, SO:0001217, UniParc:UPI000BEA55EF, UniRef:UniRef100_A0A6L3PHL0, UniRef:UniRef50_A0A6L3PHL0, UniRef:UniRef90_A0A6L3PHL0
KOCPCE_02590	contig_1	sorf	2731920	2731970	+		his operon leader peptide	RefSeq:WP_071601073.1, SO:0001217, UniParc:UPI0008FBFB7A, UniRef:UniRef100_A0A2S9UAW8, UniRef:UniRef50_A0A2S9UAW8, UniRef:UniRef90_A0A2S9UAW8
KOCPCE_02601	contig_1	cds	2742061	2742825	-	wcaA	Glycosyltransferase 2-like domain-containing protein	COG:COG0463, COG:M, RefSeq:WP_012124343.1, SO:0001217, UniParc:UPI00015BA0E1, UniRef:UniRef100_A7MHD7, UniRef:UniRef50_B5L386, UniRef:UniRef90_A7MHD7
KOCPCE_02602	contig_1	cds	2742815	2743693	-		Glycosyl transferase	RefSeq:WP_041460458.1, SO:0001217, UniParc:UPI00059D2B8B, UniRef:UniRef100_UPI00059D2B8B, UniRef:UniRef50_A9Y3F1, UniRef:UniRef90_A9Y3F1
KOCPCE_02603	contig_1	cds	2743680	2744960	-		Oligosaccharide repeat unit polymerase	RefSeq:WP_041460457.1, SO:0001217, UniParc:UPI000319791A, UniRef:UniRef100_A7MHF0, UniRef:UniRef50_A7MHF0, UniRef:UniRef90_A7MHF0
KOCPCE_02604	contig_1	cds	2744999	2745943	-	wcaE	Glycosyltransferase 2-like domain-containing protein	COG:COG1216, COG:G, RefSeq:WP_012124339.1, SO:0001217, UniParc:UPI00015BA09D, UniRef:UniRef100_A7MHE9, UniRef:UniRef50_A7MHE9, UniRef:UniRef90_A7MHE9
KOCPCE_02605	contig_1	cds	2745943	2747205	-	rfbX	O-antigen translocase	COG:COG2244, COG:M, RefSeq:WP_012124338.1, SO:0001217, UniParc:UPI00015BA09C, UniRef:UniRef100_A7MHE8, UniRef:UniRef50_A7MHE8, UniRef:UniRef90_A7MHE8
KOCPCE_02606	contig_1	cds	2747202	2748305	-	wecE	DegT/DnrJ/EryC1/StrS family aminotransferase	COG:COG0399, COG:M, RefSeq:WP_012124337.1, SO:0001217, UniParc:UPI00015BA09B, UniRef:UniRef100_A7MHE7, UniRef:UniRef50_A7MHE7, UniRef:UniRef90_A7MHE7
KOCPCE_02607	contig_1	cds	2748302	2749237	-		GNAT family N-acetyltransferase	RefSeq:WP_012124336.1, SO:0001217, UniParc:UPI00015BA09A, UniRef:UniRef100_A7MHE6, UniRef:UniRef50_A7MHE6, UniRef:UniRef90_A7MHE6
KOCPCE_02608	contig_1	cds	2749238	2749690	-	rimL	N-acetyltransferase domain-containing protein	COG:COG1670, COG:JO, RefSeq:WP_012124335.1, SO:0001217, UniParc:UPI00015BA099, UniRef:UniRef100_A7MHE5, UniRef:UniRef50_A7MHE5, UniRef:UniRef90_A7MHE5
KOCPCE_02612	contig_1	cds	2753546	2754541	-	wcaG	NAD-dependent epimerase/dehydratase domain-containing protein	COG:COG0451, COG:M, EC:5.1.3.26, KEGG:K19997, RefSeq:WP_012124331.1, SO:0001217, UniParc:UPI00015BA095, UniRef:UniRef100_A7MHF7, UniRef:UniRef50_Q8X7P7, UniRef:UniRef90_A7MHF7
KOCPCE_02660	contig_1	cds	2812519	2813496	-		NAD synthetase	RefSeq:WP_007851202.1, SO:0001217, UniParc:UPI00015B9FE0, UniRef:UniRef100_A7MHJ2, UniRef:UniRef50_A7MHJ2, UniRef:UniRef90_A7MHJ2
KOCPCE_02736	contig_1	cds	2893087	2893974	+		HTH lysR-type domain-containing protein	RefSeq:WP_041460692.1, SO:0001217, UniParc:UPI00059BF1A2, UniRef:UniRef100_A7MHR6, UniRef:UniRef50_A7MHR6, UniRef:UniRef90_A7MHR6
KOCPCE_02854	contig_1	cds	3025173	3025802	+		hypothetical protein	RefSeq:WP_012124119.1, SO:0001217, UniParc:UPI00015B9C7F, UniRef:UniRef100_A7MKU5, UniRef:UniRef50_A7MKU5, UniRef:UniRef90_A7MKU5
KOCPCE_02891	contig_1	cds	3060771	3061139	+	yfeK	YfeK family protein	RefSeq:WP_072193684.1, SO:0001217, UniParc:UPI0002F3C947, UniRef:UniRef100_A7MP56, UniRef:UniRef50_A7MP56, UniRef:UniRef90_A7MP56
KOCPCE_03080	contig_1	cds	3275441	3275662	+		Transposase	SO:0001217, UniRef:UniRef50_A0A2T7B8W8, UniRef:UniRef90_A7MHX5
KOCPCE_03082	contig_1	cds	3276531	3279662	-		Type I restriction enzyme endonuclease subunit	COG:COG0610, COG:V, EC:3.1.21.3, KEGG:K01153, RefSeq:WP_012123976.1, SO:0001217, UniParc:UPI00015B9D64, UniRef:UniRef100_A7MHZ1, UniRef:UniRef50_A0A144RIP9, UniRef:UniRef90_A0A144RIP9
KOCPCE_03083	contig_1	cds	3279662	3280849	-		DUF4268 domain-containing protein	RefSeq:WP_012123975.1, SO:0001217, UniParc:UPI00015B9D63, UniRef:UniRef100_A7MHZ0, UniRef:UniRef50_A7MHZ0, UniRef:UniRef90_A7MHZ0
KOCPCE_03084	contig_1	cds	3280842	3282293	-		Type I restriction modification DNA specificity domain-containing protein	EC:3.1.21.3, KEGG:K01154, RefSeq:WP_054628652.1, SO:0001217, UniParc:UPI0006D09D72, UniRef:UniRef100_UPI000A11F977, UniRef:UniRef50_A7MHY8, UniRef:UniRef90_A7MHY8
KOCPCE_03085	contig_1	cds	3282283	3283992	-	hsdM	site-specific DNA-methyltransferase (adenine-specific)	COG:COG0286, COG:V, EC:2.1.1.72, KEGG:K03427, RefSeq:WP_012123973.1, SO:0001217, UniParc:UPI00015B9D61, UniRef:UniRef100_A7MHY9, UniRef:UniRef50_A0A1H3HX23, UniRef:UniRef90_G9Y4Z2
KOCPCE_03086	contig_1	cds	3284330	3286519	+	zorA1	type I Zorya anti-phage system protein ZorA1	RefSeq:WP_180552795.1, SO:0001217, UniParc:UPI0013819140, UniRef:UniRef100_UPI0013819140, UniRef:UniRef50_A7ZI10, UniRef:UniRef90_A7MEH4
KOCPCE_03087	contig_1	cds	3286533	3287273	+	zorB1	type I Zorya anti-phage system protein ZorB1	GO:0005886, GO:0051607, RefSeq:WP_004386112.1, SO:0001217, UniParc:UPI00015B9D5F, UniRef:UniRef100_A7MEH3, UniRef:UniRef50_A7ZI09, UniRef:UniRef90_A7ZI09
KOCPCE_03088	contig_1	cds	3287387	3288958	+	zorC	type I Zorya anti-phage system protein ZorC	GO:0051607, SO:0001217, UniRef:UniRef50_A7ZI08, UniRef:UniRef90_A7MEH2
KOCPCE_03089	contig_1	cds	3288958	3292200	+	zorD	type I Zorya anti-phage system protein ZorD	GO:0051607, RefSeq:WP_012123970.1, SO:0001217, UniParc:UPI00015B9D32, UniRef:UniRef100_A7MEH1, UniRef:UniRef50_A7ZI07, UniRef:UniRef90_A7MEH1
KOCPCE_03091	contig_1	cds	3293226	3293573	-		DUF1493 domain-containing protein	RefSeq:WP_012123968.1, SO:0001217, UniParc:UPI00015B9D2F, UniRef:UniRef100_A7MI05, UniRef:UniRef50_A7MI05, UniRef:UniRef90_A7MI05
KOCPCE_03209	contig_1	cds	3417176	3417418	-		hypothetical protein	SO:0001217, UniParc:UPI00015B9BC0, UniRef:UniRef100_A7MR39, UniRef:UniRef50_A7MR39, UniRef:UniRef90_A7MR39
KOCPCE_03286	contig_1	cds	3499911	3500183	-	pilT	(pseudo) type IV pilus twitching motility protein PilT	SO:0001217, UniRef:UniRef50_A0A379FIA3, UniRef:UniRef90_UPI000517D29E
KOCPCE_03326	contig_1	cds	3541406	3541531	+		hypothetical protein	SO:0001217, UniParc:UPI00015B9E22, UniRef:UniRef100_A7MJU8, UniRef:UniRef50_A7MJU8, UniRef:UniRef90_A7MJU8
KOCPCE_03327	contig_1	cds	3541807	3542064	+		hypothetical protein	RefSeq:WP_012123803.1, SO:0001217, UniParc:UPI00015B9E21, UniRef:UniRef100_A7MJU6, UniRef:UniRef50_E0SJ60, UniRef:UniRef90_E0SJ60
KOCPCE_03341	contig_1	cds	3558660	3559097	-		HicB-like antitoxin of toxin-antitoxin system domain-containing protein	RefSeq:WP_012123791.1, SO:0001217, UniParc:UPI00015B9DDC, UniRef:UniRef100_A7MJV5, UniRef:UniRef50_C7BRW5, UniRef:UniRef90_A7MJV5
KOCPCE_03342	contig_1	cds	3559114	3559302	-	ycfA	Type II toxin-antitoxin system HicA family toxin	COG:COG1724, COG:R, RefSeq:WP_041460373.1, SO:0001217, UniParc:UPI00059E3BAB, UniRef:UniRef100_UPI00059E3BAB, UniRef:UniRef50_H2FUK6, UniRef:UniRef90_A0A7V7R9T2
KOCPCE_03363	contig_1	cds	3578720	3580375	+	xerD	Site-specific recombinase, phage integrase family	COG:COG4974, COG:L, RefSeq:WP_080782484.1, SO:0001217, UniParc:UPI0009BBF735, UniRef:UniRef100_UPI0011787D1B, UniRef:UniRef50_A0A837LBZ1, UniRef:UniRef90_S3JKI4
KOCPCE_03364	contig_1	cds	3580417	3580674	-		Phage protein	RefSeq:WP_038624161.1, SO:0001217, UniParc:UPI000535D998, UniRef:UniRef100_UPI000535D998, UniRef:UniRef50_A0AAN6AW31, UniRef:UniRef90_UPI000535D998
KOCPCE_03365	contig_1	cds	3580924	3583437	-		SF3 helicase domain-containing protein	COG:COG3378, COG:X, RefSeq:WP_165755297.1, SO:0001217, UniParc:UPI0013FD5521, UniRef:UniRef100_UPI0013FD5521, UniRef:UniRef50_A0A2C6DI30, UniRef:UniRef90_A0A2J0PG31
KOCPCE_03366	contig_1	cds	3583885	3584316	+	radC	DNA repair protein RadC	KEGG:K03630, RefSeq:WP_084999376.1, SO:0001217, UniParc:UPI000A11CC4C, UniRef:UniRef100_UPI000A11CC4C, UniRef:UniRef50_F9T5D7, UniRef:UniRef90_A0A7W3DI43
KOCPCE_03367	contig_1	cds	3584313	3584663	+	radC	DNA repair protein RadC	KEGG:K03630, RefSeq:WP_038624165.1, SO:0001217, UniParc:UPI00053605F6, UniRef:UniRef100_UPI000CFCEA73, UniRef:UniRef50_A0AA91IPT7, UniRef:UniRef90_UPI000CFCEA73
KOCPCE_03368	contig_1	cds	3584660	3584773	+		hypothetical protein	SO:0001217, UniRef:UniRef50_A0A6S5JSJ0
KOCPCE_03370	contig_1	cds	3585833	3588964	-		type I site-specific deoxyribonuclease	COG:COG0610, COG:V, EC:3.1.21.3, KEGG:K01153, RefSeq:WP_080782481.1, SO:0001217, UniParc:UPI0009BC6318, UniRef:UniRef100_UPI0009BC6318, UniRef:UniRef50_A0A2D5GDL5, UniRef:UniRef90_A0A2T4Y437
KOCPCE_03371	contig_1	cds	3589039	3590352	-		restriction endonuclease subunit S	EC:3.1.21.3, KEGG:K01154, SO:0001217, UniRef:UniRef50_A0A2T4Y483, UniRef:UniRef90_UPI0009BB019F
KOCPCE_03372	contig_1	cds	3590349	3592322	-	hsdM	site-specific DNA-methyltransferase (adenine-specific)	COG:COG0286, COG:V, EC:2.1.1.72, KEGG:K03427, RefSeq:WP_080781884.1, SO:0001217, UniParc:UPI0009BBD03B, UniRef:UniRef100_UPI0009BBD03B, UniRef:UniRef50_A0A517P6U6, UniRef:UniRef90_A0A2T4Y465
KOCPCE_03374	contig_1	cds	3593694	3595277	-		DUF2300 domain-containing protein	SO:0001217, UniRef:UniRef50_P76463, UniRef:UniRef90_A7MNC3
KOCPCE_03375	contig_1	cds	3595344	3599873	-		Alpha-2-macroglobulin family protein	SO:0001217, UniRef:UniRef50_Q9HVT2, UniRef:UniRef90_A7MNC2
KOCPCE_03377	contig_1	cds	3600556	3602250	-		DUF2138 domain-containing protein	RefSeq:WP_012123767.1, SO:0001217, UniParc:UPI00015B9D83, UniRef:UniRef100_A7MNC0, UniRef:UniRef50_A7MNC0, UniRef:UniRef90_A7MNC0
KOCPCE_03410	contig_1	cds	3635573	3635770	-		hypothetical protein	PFAM:PF04399.18
KOCPCE_03523	contig_1	cds	3747011	3748666	+	xerD	Site-specific recombinase, phage integrase family	COG:COG4974, COG:L, RefSeq:WP_080782484.1, SO:0001217, UniParc:UPI0009BBF735, UniRef:UniRef100_UPI0011787D1B, UniRef:UniRef50_A0A837LBZ1, UniRef:UniRef90_S3JKI4
KOCPCE_03524	contig_1	cds	3748708	3748965	-		Phage protein	RefSeq:WP_038624161.1, SO:0001217, UniParc:UPI000535D998, UniRef:UniRef100_UPI000535D998, UniRef:UniRef50_A0AAN6AW31, UniRef:UniRef90_UPI000535D998
KOCPCE_03525	contig_1	cds	3749215	3751728	-		SF3 helicase domain-containing protein	COG:COG3378, COG:X, RefSeq:WP_165755297.1, SO:0001217, UniParc:UPI0013FD5521, UniRef:UniRef100_UPI0013FD5521, UniRef:UniRef50_A0A2C6DI30, UniRef:UniRef90_A0A2J0PG31
KOCPCE_03526	contig_1	cds	3752176	3752607	+	radC	DNA repair protein RadC	KEGG:K03630, RefSeq:WP_084999376.1, SO:0001217, UniParc:UPI000A11CC4C, UniRef:UniRef100_UPI000A11CC4C, UniRef:UniRef50_F9T5D7, UniRef:UniRef90_A0A7W3DI43
KOCPCE_03527	contig_1	cds	3752604	3752954	+	radC	DNA repair protein RadC	KEGG:K03630, RefSeq:WP_038624165.1, SO:0001217, UniParc:UPI00053605F6, UniRef:UniRef100_UPI000CFCEA73, UniRef:UniRef50_A0AA91IPT7, UniRef:UniRef90_UPI000CFCEA73
KOCPCE_03528	contig_1	cds	3752951	3753064	+		hypothetical protein	SO:0001217, UniRef:UniRef50_A0A6S5JSJ0
KOCPCE_03530	contig_1	cds	3754124	3757255	-		type I site-specific deoxyribonuclease	COG:COG0610, COG:V, EC:3.1.21.3, KEGG:K01153, RefSeq:WP_080782481.1, SO:0001217, UniParc:UPI0009BC6318, UniRef:UniRef100_UPI0009BC6318, UniRef:UniRef50_A0A2D5GDL5, UniRef:UniRef90_A0A2T4Y437
KOCPCE_03531	contig_1	cds	3757330	3758643	-		restriction endonuclease subunit S	EC:3.1.21.3, KEGG:K01154, SO:0001217, UniRef:UniRef50_A0A2T4Y483, UniRef:UniRef90_UPI0009BB019F
KOCPCE_03532	contig_1	cds	3758640	3760613	-	hsdM	site-specific DNA-methyltransferase (adenine-specific)	COG:COG0286, COG:V, EC:2.1.1.72, KEGG:K03427, RefSeq:WP_080781884.1, SO:0001217, UniParc:UPI0009BBD03B, UniRef:UniRef100_UPI0009BBD03B, UniRef:UniRef50_A0A517P6U6, UniRef:UniRef90_A0A2T4Y465
KOCPCE_03535	contig_1	cds	3762887	3764647	-	tssF	type VI secretion system baseplate subunit TssF	GO:0033103, KEGG:K11896, RefSeq:WP_012123662.1, SO:0001217, UniParc:UPI00015B9F94, UniRef:UniRef100_A7MMD5, UniRef:UniRef50_A7MMD5, UniRef:UniRef90_A7MMD5
KOCPCE_03536	contig_1	cds	3764648	3765466	-	icmF	type VI secretion IcmF C-terminal domain-containing protein	KEGG:K11891, SO:0001217, UniRef:UniRef50_A0A8F5RJK6, UniRef:UniRef90_UPI0028946358
KOCPCE_03537	contig_1	cds	3765796	3766932	-		hypothetical protein	RefSeq:WP_180552802.1, SO:0001217, UniParc:UPI0013862933, UniRef:UniRef100_UPI0013862933, UniRef:UniRef50_UPI00029C05CC, UniRef:UniRef90_UPI00029C05CC
KOCPCE_03538	contig_1	cds	3767306	3768727	-		type VI secretion system Vgr family protein	KEGG:K11904, SO:0001217, UniRef:UniRef50_UPI00214D8EBE, UniRef:UniRef90_UPI00214D8EBE
KOCPCE_03539	contig_1	cds	3768786	3769490	-	dotU	Type IV / VI secretion system DotU domain-containing protein	RefSeq:WP_041460361.1, SO:0001217, UniParc:UPI00059E7E2E, UniRef:UniRef100_A7MMD3, UniRef:UniRef50_A7MMD3, UniRef:UniRef90_A7MMD3
KOCPCE_03540	contig_1	cds	3770309	3771271	+		Nickel/cobalt efflux system	RefSeq:WP_012123658.1, SO:0001217, UniParc:UPI00015B9F90, UniRef:UniRef100_A7MMD1, UniRef:UniRef50_A0A2M9W6C1, UniRef:UniRef90_A7MMD1
KOCPCE_03568	contig_1	cds	3803023	3805497	-		Helicase ATP-binding domain-containing protein	RefSeq:WP_044702200.1, SO:0001217, UniParc:UPI00040AFCAD, UniRef:UniRef100_A0A9X7Q3B9, UniRef:UniRef50_S6AEC5, UniRef:UniRef90_A0A9X7Q3B9
KOCPCE_03569	contig_1	cds	3806219	3810982	-	avs4	AVAST type 4 anti-phage nuclease Avs4	RefSeq:WP_180552803.1, SO:0001217, UniParc:UPI001383E68B, UniRef:UniRef100_UPI001383E68B, UniRef:UniRef50_A0AAN3M8M4, UniRef:UniRef90_A0AAW7EKP8
KOCPCE_03570	contig_1	cds	3811058	3811318	-		Transposase	SO:0001217, UniParc:UPI00040FCB15, UniRef:UniRef100_A0A9X7KX54, UniRef:UniRef50_A0A3L5B2L0, UniRef:UniRef90_A0A3L5B2L0
KOCPCE_03571	contig_1	cds	3811470	3813503	-		Integrase	RefSeq:WP_044702299.1, SO:0001217, UniParc:UPI0005CD39B9, UniRef:UniRef100_A0A9X7KX35, UniRef:UniRef50_Q31IU7, UniRef:UniRef90_A0A9X7KX35
KOCPCE_03572	contig_1	cds	3813496	3815058	-		site-specific integrase	RefSeq:WP_052739234.1, SO:0001217, UniParc:UPI0006580ECD, UniRef:UniRef100_A0A9X7KXM6, UniRef:UniRef50_A0A4R8EWK3, UniRef:UniRef90_A0A2W0GHK7
KOCPCE_03573	contig_1	cds	3815045	3816292	-		Site-specific integrase	RefSeq:WP_044702296.1, SO:0001217, UniParc:UPI0003F88809, UniRef:UniRef100_A0AA44NF92, UniRef:UniRef50_A0A6C0TVL3, UniRef:UniRef90_A0A2W0G7B4
KOCPCE_03608	contig_1	cds	3853841	3854089	-	yjbE	Exopolysaccharide production protein YjbE	RefSeq:WP_004387525.1, SO:0001217, UniParc:UPI00015B9E68, UniRef:UniRef100_A7MPC6, UniRef:UniRef50_A7MPC6, UniRef:UniRef90_A7MPC6
KOCPCE_03762	contig_1	cds	4009375	4009638	+		Mobilization protein	RefSeq:WP_029464281.1, SO:0001217, UniParc:UPI0004981EA1, UniRef:UniRef100_A7MGF5, UniRef:UniRef50_A0A0J8FQ99, UniRef:UniRef90_A0A2T7BAE6
KOCPCE_03763	contig_1	cds	4009635	4010384	+		protein adenylyltransferase	RefSeq:WP_007852738.1, SO:0001217, UniParc:UPI00015BAE18, UniRef:UniRef100_A7MGF2, UniRef:UniRef50_J2RGC4, UniRef:UniRef90_A7MGF2
KOCPCE_03778	contig_1	cds	4023963	4024331	-		Fido domain-containing protein	KEGG:K07341, RefSeq:WP_012126356.1, SO:0001217, UniParc:UPI00015BADC1, UniRef:UniRef100_A7MGG1, UniRef:UniRef50_A7MGG1, UniRef:UniRef90_A7MGG1
KOCPCE_03779	contig_1	cds	4024331	4024552	-		Antitoxin	RefSeq:WP_012126355.1, SO:0001217, UniParc:UPI00015BADC0, UniRef:UniRef100_A7MGF7, UniRef:UniRef50_P40819, UniRef:UniRef90_D2TLI9
KOCPCE_03835	contig_1	cds	4092111	4092314	-	bcsR	cellulose biosynthesis protein BcsR	RefSeq:WP_004387626.1, SO:0001217, UniParc:UPI0000F6DD03, UniRef:UniRef100_A7MKP1, UniRef:UniRef50_P0ADJ3, UniRef:UniRef90_A7MKP1
KOCPCE_03894	contig_1	cds	4155131	4156033	-	lysR	HTH lysR-type domain-containing protein	COG:COG0583, COG:K, RefSeq:WP_180552809.1, SO:0001217, UniParc:UPI00138165E1, UniRef:UniRef100_UPI00138165E1, UniRef:UniRef50_B2SZB1, UniRef:UniRef90_V5U477
KOCPCE_03895	contig_1	cds	4156339	4157520	+	araJ	Major facilitator superfamily (MFS) profile domain-containing protein	COG:COG2814, COG:G, SO:0001217, UniRef:UniRef50_W0RK65, UniRef:UniRef90_A7MNJ1
KOCPCE_03896	contig_1	cds	4157555	4158601	+	adhP	putative zinc-type alcohol dehydrogenase-like protein yahK	COG:COG1064, COG:G, RefSeq:WP_012126269.1, SO:0001217, UniParc:UPI00015BAB38, UniRef:UniRef100_A7MNJ0, UniRef:UniRef50_A0A199AUT8, UniRef:UniRef90_C9Y356
KOCPCE_03897	contig_1	cds	4158653	4159681	+		Dienelactone hydrolase domain-containing protein	RefSeq:WP_012126268.1, SO:0001217, UniParc:UPI00015BAB37, UniRef:UniRef100_A7MNI9, UniRef:UniRef50_A0A0Q4GHR4, UniRef:UniRef90_A7MNI9
KOCPCE_03898	contig_1	cds	4159763	4160167	+	qdoI	Cupin type-2 domain-containing protein	COG:COG1917, COG:R, RefSeq:WP_007895508.1, SO:0001217, UniParc:UPI00015BAB36, UniRef:UniRef100_A7MNI8, UniRef:UniRef50_A0A085FWM4, UniRef:UniRef90_A7MNI8
KOCPCE_03963	contig_1	cds	4225577	4225744	-		hypothetical protein
KOCPCE_03985	contig_1	cds	4249530	4249766	-	yihI	Der GTPase-activating protein YihI	SO:0001217, UniRef:UniRef50_A0AAN3M810
KOCPCE_03989	contig_1	sorf	4251377	4251424	-	spfP	Small protein SpfP	GO:0043610, GO:0061980, RefSeq:WP_071892919.1, SO:0001217, UniParc:UPI00000D0151, UniRef:UniRef100_P0DW56, UniRef:UniRef50_P0DW56, UniRef:UniRef90_P0DW56
KOCPCE_04036	contig_1	cds	4299901	4300056	+		hypothetical protein
